# Supplementary material for: Transcriptome signature analysis repurposes trifluoperazine for the treatment of fragile X syndrome in mouse model
Source: Commun Biol. 2020 Mar 16;3:127. doi: 10.1038/s42003-020-0833-4 (PMC7075969; doi:10.1038/s42003-020-0833-4)
Supplement: Supplementary file 3 — Supplementary Data 1 [file 42003_2020_833_MOESM3_ESM.xlsx]

## Sheet: DEG in hippo neuron
id	Entrez_Gene(GeneID)	Symbol	Name	locus	sample_1	sample_2	AVE.WTfpkm	AVE.FMRfpkm	log2(fold_change)	p_value
XLOC_011650	GeneID:100642166	Gm15446	predicted gene 15446	NC_000071.6:109933562-109941710	WT	FMR	0	1.80559	inf	5e-05
XLOC_014544	GeneID:105242590	Gm38760	predicted gene, 38760	NC_000072.6:4074144-4076570	WT	FMR	0	1.54007	inf	0.00145
XLOC_032356	GeneID:102636111	Gm33274	predicted gene, 33274	NC_000079.6:83442913-83446408	WT	FMR	0	1.54951	inf	0.00145
XLOC_001451	GeneID:100503946	Gm10925	predicted gene 10925	NC_000067.6:24613970-24614651	WT	FMR	4.64964	114.757	4.62532	5e-05
XLOC_044515	GeneID:17709	mt-Co2	mitochondrially encoded cytochrome c oxidase II	NC_005089.1:7012-7696	WT	FMR	14.3349	92.4477	2.68911	5e-05
XLOC_046703	GeneID:14694	Rack1	receptor for activated C kinase 1	NT_187028.1:240185-246277	WT	FMR	0.344458	1.01991	1.56605	0.0005
XLOC_019196	GeneID:209776	Gpr139	G protein-coupled receptor 139	NC_000073.6:119144322-119184374	WT	FMR	0.645188	1.55638	1.27041	0.0006
XLOC_044086	GeneID:26908	Eif2s3y	eukaryotic translation initiation factor 2, subunit 3, structural gene Y-linked	NC_000087.7:1010577-1046811	WT	FMR	9.45492	20.8563	1.14134	5e-05
XLOC_044519	GeneID:17718	mt-Nd3	mitochondrially encoded NADH dehydrogenase 3	NC_005089.1:9458-9806	WT	FMR	3.33786	7.20638	1.11035	0.01235
XLOC_032681	GeneID:100417764	Gm17046	predicted gene 17046	NC_000080.6:5877077-5877924	WT	FMR	1.77466	3.64704	1.03918	5e-05
XLOC_009856	GeneID:75426	Igfbpl1	insulin-like growth factor binding protein-like 1	NC_000070.6:45809506-45887010	WT	FMR	0.550542	1.08575	0.979763	5e-05
XLOC_020623	GeneID:100503924	Fcor	Foxo1 corepressor	NC_000074.6:3671184-3672956	WT	FMR	4.75832	9.08832	0.93356	0.0098
XLOC_030956	GeneID:76000	5033430I15Rik	RIKEN cDNA 5033430I15 gene	NC_000079.6:45965061-45966508	WT	FMR	1.33468	2.50548	0.908587	0.0006
XLOC_040149	GeneID:666114	Gm7936	predicted pseudogene 7936	NC_000084.6:30494902-30495434	WT	FMR	1.44068	2.6952	0.90364	0.0197
XLOC_035258	GeneID:666167	Gm7962	predicted gene 7962	NC_000081.6:3217193-3218952	WT	FMR	0.979022	1.80264	0.880697	5e-05
XLOC_037558	GeneID:670250	Gm9481	predicted gene 9481	NC_000083.6:17910571-17913013	WT	FMR	0.735476	1.32674	0.851131	0.00935
XLOC_035040	GeneID:102800312	Lncppara	long noncoding RNA near Ppara	NC_000081.6:85703772-85707524	WT	FMR	1.64067	2.82753	0.785259	5e-05
XLOC_035040	GeneID:723966	Mirlet7c-2	microRNA let7c-2	NC_000081.6:85703772-85707524	WT	FMR	1.64067	2.82753	0.785259	5e-05
XLOC_035040	GeneID:387245	Mirlet7b	microRNA let7b	NC_000081.6:85703772-85707524	WT	FMR	1.64067	2.82753	0.785259	5e-05
XLOC_044085	GeneID:20592	Kdm5d	lysine (K)-specific demethylase 5D	NC_000087.7:897638-943813	WT	FMR	2.21374	3.80493	0.781386	5e-05
XLOC_044280	GeneID:22290	Uty	ubiquitously transcribed tetratricopeptide repeat gene, Y chromosome	NC_000087.7:1085186-1245771	WT	FMR	1.83432	3.05332	0.735138	5e-05
XLOC_016660	GeneID:105242943	Gm39014	predicted gene, 39014	NC_000073.6:55273379-55276701	WT	FMR	1.34646	2.20242	0.709917	0.0005
XLOC_008600	GeneID:12819	Col15a1	collagen, type XV, alpha 1	NC_000070.6:47199113-47313167	WT	FMR	1.86477	3.02885	0.699774	5e-05
XLOC_002847	GeneID:215253	Gm13410	predicted gene 13410	NC_000068.7:24178833-24180314	WT	FMR	0.935847	1.49405	0.674884	0.00255
XLOC_044282	GeneID:26900	Ddx3y	DEAD (Asp-Glu-Ala-Asp) box polypeptide 3, Y-linked	NC_000087.7:1260714-1286628	WT	FMR	5.50931	8.78777	0.673626	5e-05
XLOC_034868	GeneID:332110	Mapk15	mitogen-activated protein kinase 15	NC_000081.6:75993730-75999153	WT	FMR	1.06855	1.68908	0.660586	0.0004
XLOC_020521	GeneID:105246823	Gm42047	predicted gene, 42047	NC_000074.6:121833799-121838825	WT	FMR	13.9492	21.9976	0.657165	5e-05
XLOC_012902	GeneID:67325	1700034G24Rik	RIKEN cDNA 1700034G24 gene	NC_000071.6:112582935-112589996	WT	FMR	0.792793	1.2431	0.648922	0.02915
XLOC_016320	GeneID:233066	Syne4	spectrin repeat containing, nuclear envelope family member 4	NC_000073.6:30314815-30319045	WT	FMR	0.68445	1.07238	0.647793	0.02585
XLOC_023742	GeneID:68176	Fam212a	family with sequence similarity 212, member A	NC_000075.6:107984222-107985916	WT	FMR	0.833784	1.30416	0.645371	0.02485
XLOC_002912	GeneID:27176	Rpl7a	ribosomal protein L7A	NC_000068.7:26910724-26913312	WT	FMR	0.839262	1.31138	0.643894	0.0221
XLOC_012352	GeneID:83762	Otof	otoferlin	NC_000071.6:30367065-30462730	WT	FMR	0.873762	1.36338	0.641872	5e-05
XLOC_004909	GeneID:13392	Dlx2	distal-less homeobox 2	NC_000068.7:71543407-71546754	WT	FMR	1.15872	1.78527	0.623606	5e-05
XLOC_006106	GeneID:100503859	1110015O18Rik	RIKEN cDNA 1110015O18 gene	NC_000069.6:4798707-4814911	WT	FMR	1.00879	1.55022	0.619852	0.00335
XLOC_027282	GeneID:69681	Cdk3-ps	cyclin-dependent kinase 3, pseudogene	NC_000077.6:116216001-116220287	WT	FMR	0.693209	1.06231	0.61584	0.01815
XLOC_018904	GeneID:14275	Folr1	folate receptor 1 (adult)	NC_000073.6:101858330-101870788	WT	FMR	0.769933	1.17674	0.611989	0.0394
XLOC_023784	GeneID:235627	Nbeal2	neurobeachin-like 2	NC_000075.6:110624788-110654161	WT	FMR	1.3115	1.98817	0.600223	0.0136
XLOC_023784	GeneID:102466885	Mir8107	microRNA 8107	NC_000075.6:110624788-110654161	WT	FMR	1.3115	1.98817	0.600223	0.0136
XLOC_030238	GeneID:432676	Gm5436	predicted pseudogene 5436	NC_000078.6:84258276-84258989	WT	FMR	1.49473	2.2554	0.5935	0.0421
XLOC_028128	GeneID:19193	Pipox	pipecolic acid oxidase	NC_000077.6:77880613-77893872	WT	FMR	0.858269	1.2905	0.588434	0.00715
XLOC_023559	GeneID:70348	Ube2cbp	ubiquitin-conjugating enzyme E2C binding protein	NC_000075.6:86307233-86465172	WT	FMR	0.693775	1.02514	0.563285	0.0176
XLOC_036710	GeneID:110749	Chaf1b	chromatin assembly factor 1, subunit B (p60)	NC_000082.6:93883893-93906115	WT	FMR	1.59371	2.34488	0.557127	0.0004
XLOC_043335	GeneID:100040260	Atf1-ps	activating transcription factor 1, pseudogene	NC_000086.7:53883488-53884513	WT	FMR	1.51216	2.21972	0.553768	0.0117
XLOC_014854	GeneID:140488	Igf2bp3	insulin-like growth factor 2 mRNA binding protein 3	NC_000072.6:49073794-49215013	WT	FMR	2.07546	3.03793	0.549658	0.00275
XLOC_037634	GeneID:674332	Gm9620	predicted gene 9620	NC_000083.6:22014974-22018583	WT	FMR	0.958166	1.40158	0.548707	0.0008
XLOC_040643	GeneID:67849	Cdca5	cell division cycle associated 5	NC_000085.6:6085096-6091773	WT	FMR	1.33459	1.92933	0.531707	0.00145
XLOC_044506	GeneID:17724	mt-Rnr1	mitochondrially encoded 12S rRNA	NC_005089.1:69-1024	WT	FMR	4155.75	6005.63	0.531209	5e-05
XLOC_003720	GeneID:76464	Knl1	kinetochore scaffold 1	NC_000068.7:119047037-119104829	WT	FMR	0.94312	1.35931	0.52736	5e-05
XLOC_001168	GeneID:26909	Exo1	exonuclease 1	NC_000067.6:175880759-175911396	WT	FMR	0.738406	1.06014	0.521773	0.00335
XLOC_018161	GeneID:233064	Wdr62	WD repeat domain 62	NC_000073.6:30240137-30282187	WT	FMR	1.054	1.5118	0.520398	0.0001
XLOC_007635	GeneID:170643	Kirrel	kin of IRRE like (Drosophila)	NC_000069.6:87078591-87174747	WT	FMR	0.819072	1.17318	0.518365	0.0001
XLOC_011769	GeneID:12123	Hrk	harakiri, BCL2 interacting protein (contains only BH3 domain)	NC_000071.6:118169763-118189478	WT	FMR	18.6649	26.6961	0.516301	5e-05
XLOC_010360	GeneID:195522	Zfp691	zinc finger protein 691	NC_000070.6:119169515-119174195	WT	FMR	1.20114	1.71717	0.515626	0.0103
XLOC_043775	GeneID:434907	Gm5648	predicted pseudogene 5648	NC_000086.7:121334990-121336574	WT	FMR	1.01685	1.45223	0.51416	0.01455
XLOC_038213	GeneID:545216	Gm5815	predicted pseudogene 5815	NC_000083.6:58593613-58594840	WT	FMR	1.10025	1.56966	0.512621	0.0279
XLOC_030693	GeneID:193452	Zfp184	zinc finger protein 184 (Kruppel-like)	NC_000079.6:21944936-21960489	WT	FMR	0.867308	1.23301	0.50757	0.00245
XLOC_022031	GeneID:667566	Gm8707	predicted gene 8707	NC_000075.6:41654284-41655474	WT	FMR	1.9202	2.72292	0.503896	0.0074
XLOC_011145	GeneID:24055	Sh3bp2	SH3-domain binding protein 2	NC_000071.6:34525783-34563639	WT	FMR	1.38228	1.94846	0.495287	0.0004
XLOC_014570	GeneID:13395	Dlx5	distal-less homeobox 5	NC_000072.6:6877800-6882068	WT	FMR	1.52042	2.14146	0.49413	0.0082
XLOC_034055	GeneID:239096	Cdh24	cadherin-like 24	NC_000080.6:54631991-54642067	WT	FMR	3.82298	5.36549	0.489012	5e-05
XLOC_026196	GeneID:544763	Hbq1b	hemoglobin, theta 1B	NC_000077.6:32286696-32296033	WT	FMR	0.932142	1.30686	0.48748	0.03345
XLOC_039857	GeneID:433193	Rps15-ps3	ribosomal protein S15, pseudogene 3	NC_000084.6:64286283-64288834	WT	FMR	0.830859	1.16422	0.486686	0.006
XLOC_002115	GeneID:21367	Cntn2	contactin 2	NC_000067.6:132509424-132543251	WT	FMR	6.3074	8.81554	0.483002	5e-05
XLOC_007139	GeneID:242259	Slc44a5	solute carrier family 44, member 5	NC_000069.6:153973418-154271747	WT	FMR	10.6168	14.8293	0.482097	5e-05
XLOC_020759	GeneID:23954	Nek3	NIMA (never in mitosis gene a)-related expressed kinase 3	NC_000074.6:22128282-22167002	WT	FMR	1.40113	1.95687	0.481955	0.00205
XLOC_004547	GeneID:664938	Gm13416	predicted gene 13416	NC_000068.7:24592572-24594512	WT	FMR	1.1602	1.61811	0.479932	0.00775
XLOC_027038	GeneID:23834	Cdc6	cell division cycle 6	NC_000077.6:98907698-98923942	WT	FMR	1.02869	1.4308	0.476019	0.0348
XLOC_033013	GeneID:218963	Gm1821	predicted gene 1821	NC_000080.6:46084026-46084957	WT	FMR	5.25058	7.29195	0.473828	0.0056
XLOC_019943	GeneID:97165	Hmgb2	high mobility group box 2	NC_000074.6:57511842-57515999	WT	FMR	6.93015	9.62025	0.473187	0.0005
XLOC_020001	GeneID:636741	Zfp964	zinc finger protein 964	NC_000074.6:69654462-69667132	WT	FMR	0.765012	1.06182	0.472982	0.03985
XLOC_042586	GeneID:78134	Lpar4	lysophosphatidic acid receptor 4	NC_000086.7:106920624-106933899	WT	FMR	1.0233	1.41584	0.46842	0.0006
XLOC_020004	GeneID:78816	Gmip	Gem-interacting protein	NC_000074.6:69808248-69821870	WT	FMR	2.0374	2.81599	0.466914	0.00025
XLOC_019455	GeneID:57913	Pidd1	p53 induced death domain protein 1	NC_000073.6:141438112-141445744	WT	FMR	1.23369	1.70514	0.46691	0.0011
XLOC_023356	GeneID:71819	Kif23	kinesin family member 23	NC_000075.6:61917276-61946813	WT	FMR	2.19614	3.02188	0.460478	0.0001
XLOC_005523	GeneID:215387	Ncaph	non-SMC condensin I complex, subunit H	NC_000068.7:127103808-127133954	WT	FMR	2.63932	3.6314	0.460362	0.00025
XLOC_005869	GeneID:17183	Matn4	matrilin 4	NC_000068.7:164389392-164415448	WT	FMR	1.52475	2.09571	0.458866	0.00215
XLOC_044512	GeneID:17717	mt-Nd2	mitochondrially encoded NADH dehydrogenase 2	NC_005089.1:3913-5016	WT	FMR	6778.44	9293.77	0.45531	0.00015
XLOC_044512	GeneID:17746	mt-Tw	mitochondrially encoded tRNA tryptophan	NC_005089.1:3913-5016	WT	FMR	6778.44	9293.77	0.45531	0.00015
XLOC_004145	GeneID:71878	Fam83d	family with sequence similarity 83, member D	NC_000068.7:158768098-158786637	WT	FMR	1.75869	2.40982	0.45442	0.0012
XLOC_011764	GeneID:18125	Nos1	nitric oxide synthase 1, neuronal	NC_000071.6:117780986-117958840	WT	FMR	9.73465	13.3058	0.450857	5e-05
XLOC_032841	GeneID:171463	Il17rd	interleukin 17 receptor D	NC_000080.6:27038988-27107286	WT	FMR	2.5444	3.47428	0.449389	5e-05
XLOC_029757	GeneID:238074	Gm4928	predicted gene 4928	NC_000078.6:10723793-10724587	WT	FMR	2.63578	3.5987	0.449244	0.02745
XLOC_005537	GeneID:12235	Bub1	BUB1, mitotic checkpoint serine/threonine kinase	NC_000068.7:127800196-127831859	WT	FMR	1.6931	2.30732	0.446547	0.00035
XLOC_008399	GeneID:50500	Ttpa	tocopherol (alpha) transfer protein	NC_000070.6:20007908-20030822	WT	FMR	1.04439	1.42311	0.446396	0.0036
XLOC_032576	GeneID:14313	Fst	follistatin	NC_000079.6:114452261-114474219	WT	FMR	2.18509	2.97635	0.445851	0.0005
XLOC_046745	GeneID:673094	Cd99	CD99 antigen	NT_187055.1:47-1475	WT	FMR	332.573	452.731	0.444982	0.0216
XLOC_016322	GeneID:243910	Nfkbid	nuclear factor of kappa light polypeptide gene enhancer in B cells inhibitor, delta	NC_000073.6:30421727-30428748	WT	FMR	1.01141	1.37236	0.440291	0.0134
XLOC_040689	GeneID:83673	Snhg1	small nucleolar RNA host gene 1	NC_000085.6:8723486-8726326	WT	FMR	14.5566	19.714	0.437541	0.0031
XLOC_038601	GeneID:100042679	Gm16386	predicted gene 16386	NC_000083.6:22776229-22817747	WT	FMR	1.17277	1.58648	0.435911	0.001
XLOC_020972	GeneID:234258	Neil3	nei like 3 (E. coli)	NC_000074.6:53586866-53639065	WT	FMR	0.814276	1.1012	0.435491	0.025
XLOC_009434	GeneID:545700	Smarca5-ps	SWI/SNF related, matrix associated, actin depenent ragulator of chromatin, subfamily a, member 5, pseudogene	NC_000070.6:145464209-145467961	WT	FMR	1.17033	1.5815	0.434376	0.0013
XLOC_004159	GeneID:77288	9430021M05Rik	RIKEN cDNA 9430021M05 gene	NC_000068.7:162661162-162675204	WT	FMR	2.48264	3.35253	0.433375	0.00085
XLOC_020741	GeneID:381598	2610005L07Rik	RIKEN cDNA 2610005L07 gene	NC_000074.6:20385781-20424814	WT	FMR	1.2899	1.74118	0.432802	0.0008
XLOC_020741	GeneID:100384905	Gm20584	predicted gene, 20584	NC_000074.6:20385781-20424814	WT	FMR	1.2899	1.74118	0.432802	0.0008
XLOC_018561	GeneID:102633165	Gm38451	predicted gene, 38451	NC_000073.6:61090433-61161581	WT	FMR	0.982625	1.32193	0.427936	0.0015
XLOC_008418	GeneID:212377	Mms22l	MMS22-like, DNA repair protein	NC_000070.6:24496223-24602950	WT	FMR	0.833475	1.12083	0.42736	0.00275
XLOC_030161	GeneID:102638150	Gm7862	predicted gene 7862	NC_000078.6:76120418-76177259	WT	FMR	6.54258	8.79403	0.426666	0.01095
XLOC_033364	GeneID:22070	Tpt1	tumor protein, translationally-controlled 1	NC_000080.6:75845255-75848303	WT	FMR	9.69784	13.0055	0.423384	0.00065
XLOC_010971	GeneID:15234	Hgf	hepatocyte growth factor	NC_000071.6:16553494-16619439	WT	FMR	6.94911	9.3175	0.423115	0.0001
XLOC_024577	GeneID:408062	Zfp873	zinc finger protein 873	NC_000076.6:82048085-82077727	WT	FMR	2.36614	3.16898	0.421479	0.0009
XLOC_019659	GeneID:626415	4930467E23Rik	RIKEN cDNA 4930467E23 gene	NC_000074.6:19704310-19753603	WT	FMR	1.19407	1.59594	0.41852	0.001
XLOC_044510	GeneID:17716	mt-Nd1	mitochondrially encoded NADH dehydrogenase 1	NC_005089.1:2750-3842	WT	FMR	9893.8	13181.2	0.41389	0.0013
XLOC_044510	GeneID:17733	mt-Ti	mitochondrially encoded tRNA isoleucine	NC_005089.1:2750-3842	WT	FMR	9893.8	13181.2	0.41389	0.0013
XLOC_008089	GeneID:83398	Ndst3	N-deacetylase/N-sulfotransferase (heparan glucosaminyl) 3	NC_000069.6:123526165-123690855	WT	FMR	1.98001	2.63313	0.411271	0.00145
XLOC_020058	GeneID:100037278	Fam129c	family with sequence similarity 129, member C	NC_000074.6:71596355-71608149	WT	FMR	0.810091	1.07709	0.41098	0.025
XLOC_017123	GeneID:19024	Ppfibp2	PTPRF interacting protein, binding protein 2 (liprin beta 2)	NC_000073.6:107595050-107758199	WT	FMR	1.08217	1.43555	0.40768	0.03915
XLOC_016659	GeneID:233271	Luzp2	leucine zipper protein 2	NC_000073.6:54835193-55268888	WT	FMR	106.099	140.736	0.407577	5e-05
XLOC_004109	GeneID:245865	Spag4	sperm associated antigen 4	NC_000068.7:156065152-156069501	WT	FMR	1.24818	1.6508	0.403332	0.0386
XLOC_044525	GeneID:17711	mt-Cytb	mitochondrially encoded cytochrome b	NC_005089.1:14144-15288	WT	FMR	10726.4	14173.7	0.402048	0.0082
XLOC_010645	GeneID:15565	Htr6	5-hydroxytryptamine (serotonin) receptor 6	NC_000070.6:139059704-139077215	WT	FMR	2.16713	2.85957	0.400014	0.0023
XLOC_031457	GeneID:218581	Depdc1b	DEP domain containing 1B	NC_000079.6:108316012-108389566	WT	FMR	0.79662	1.04966	0.397963	0.02975
XLOC_027292	GeneID:66293	1810032O08Rik	RIKEN cDNA 1810032O08 gene	NC_000077.6:116671659-116675798	WT	FMR	3.63499	4.78432	0.396362	0.02305
XLOC_027292	GeneID:100216538	Snord1a	small nucleolar RNA, C/D box 1A	NC_000077.6:116671659-116675798	WT	FMR	3.63499	4.78432	0.396362	0.02305
XLOC_027498	GeneID:17268	Meis1	Meis homeobox 1	NC_000077.6:18880427-19020672	WT	FMR	0.925677	1.21725	0.39505	0.01025
XLOC_030904	GeneID:67797	Snrnp48	small nuclear ribonucleoprotein 48 (U11/U12)	NC_000079.6:38204913-38227663	WT	FMR	10.1862	13.3914	0.394696	0.0247
XLOC_002618	GeneID:76843	Dtl	denticleless E3 ubiquitin protein ligase	NC_000067.6:191537355-191575544	WT	FMR	1.90133	2.49614	0.392686	0.00145
XLOC_024560	GeneID:21886	Tle2	transducin-like enhancer of split 2	NC_000076.6:81574738-81601185	WT	FMR	8.67064	11.3789	0.392146	0.00025
XLOC_023224	GeneID:100043346	Rpl10-ps3	ribosomal protein L10, pseudogene 3	NC_000075.6:50344225-50344984	WT	FMR	6.07435	7.97047	0.391935	0.00965
XLOC_044508	GeneID:17725	mt-Rnr2	mitochondrially encoded 16S rRNA	NC_005089.1:1093-2675	WT	FMR	4603.76	6039	0.391499	0.00215
XLOC_032732	GeneID:16188	Il3ra	interleukin 3 receptor, alpha chain	NC_000080.6:14346000-14355493	WT	FMR	1.19244	1.5639	0.39123	0.04815
XLOC_038764	GeneID:74762	Mdga1	MAM domain containing glycosylphosphatidylinositol anchor 1	NC_000083.6:29827955-29888431	WT	FMR	11.7202	15.3571	0.389912	0.0001
XLOC_004166	GeneID:17865	Mybl2	myeloblastosis oncogene-like 2	NC_000068.7:163054323-163084688	WT	FMR	0.821367	1.07561	0.389053	0.00905
XLOC_017213	GeneID:233781	Xylt1	xylosyltransferase 1	NC_000073.6:117380978-117667630	WT	FMR	10.3778	13.5894	0.388983	0.0001
XLOC_035044	GeneID:29870	Gtse1	G two S phase expressed protein 1	NC_000081.6:85859689-85876573	WT	FMR	1.62091	2.12247	0.388941	0.0049
XLOC_020739	GeneID:547150	6820431F20Rik	RIKEN cDNA 6820431F20 gene	NC_000074.6:20268285-20297432	WT	FMR	1.11503	1.45949	0.388388	0.0025
XLOC_020739	GeneID:100384904	Gm20583	predicted gene, 20583	NC_000074.6:20268285-20297432	WT	FMR	1.11503	1.45949	0.388388	0.0025
XLOC_031124	GeneID:100041420	Gm3325	predicted gene 3325	NC_000079.6:62015669-62053940	WT	FMR	1.31629	1.71833	0.384525	0.01045
XLOC_006577	GeneID:21827	Thbs3	thrombospondin 3	NC_000069.6:89214811-89226837	WT	FMR	6.69582	8.7403	0.384423	5e-05
XLOC_035234	GeneID:21357	Tarbp2	TARBP2, RISC loading complex RNA binding subunit	NC_000081.6:102518191-102523676	WT	FMR	2.53993	3.31424	0.383885	0.00595
XLOC_003259	GeneID:13390	Dlx1	distal-less homeobox 1	NC_000068.7:71528112-71537891	WT	FMR	6.71185	8.75041	0.38264	0.01335
XLOC_032588	GeneID:623365	Gm6421	predicted pseudogene 6421	NC_000079.6:117347744-117358718	WT	FMR	5.39334	7.01704	0.379683	0.01195
XLOC_025608	GeneID:27204	Syn3	synapsin III	NC_000076.6:86048745-86499025	WT	FMR	5.42831	7.05628	0.378406	0.03135
XLOC_036207	GeneID:106369	Ypel1	yippee-like 1 (Drosophila)	NC_000082.6:17070138-17111260	WT	FMR	11.2425	14.6136	0.378342	0.00785
XLOC_013022	GeneID:13048	Cux2	cut-like homeobox 2	NC_000071.6:121856142-122050417	WT	FMR	9.28731	12.0677	0.377815	0.00015
XLOC_015291	GeneID:243538	Cfap100	cilia and flagella associated protein 100	NC_000072.6:90403730-90429771	WT	FMR	2.06551	2.67992	0.375696	0.02495
XLOC_014718	GeneID:94283	Ybx1-ps2	Y box protein 1, pseudogene 2	NC_000072.6:37685636-37687305	WT	FMR	7.48434	9.69905	0.373969	0.00105
XLOC_019831	GeneID:244418	Prag1	PEAK1 related kinase activating pseudokinase 1	NC_000074.6:36094624-36147787	WT	FMR	5.6693	7.34288	0.373175	0.0002
XLOC_012791	GeneID:626391	Zfp951	zinc finger protein 951	NC_000071.6:104802245-104860156	WT	FMR	0.861364	1.11488	0.372193	0.02755
XLOC_024769	GeneID:13008	Csrp2	cysteine and glycine-rich protein 2	NC_000076.6:110920175-110939514	WT	FMR	9.54254	12.3506	0.372136	0.0025
XLOC_003787	GeneID:381418	Ctxn2	cortexin 2	NC_000068.7:125136613-125147841	WT	FMR	7.37083	9.53214	0.370973	0.0396
XLOC_044521	GeneID:17720	mt-Nd4l	mitochondrially encoded NADH dehydrogenase 4L	NC_005089.1:9876-11544	WT	FMR	3768.37	4873.29	0.370956	0.0014
XLOC_044521	GeneID:17719	mt-Nd4	mitochondrially encoded NADH dehydrogenase 4	NC_005089.1:9876-11544	WT	FMR	3768.37	4873.29	0.370956	0.0014
XLOC_006545	GeneID:18008	Nes	nestin	NC_000069.6:87971092-87980451	WT	FMR	8.78767	11.361	0.370533	0.00015
XLOC_043502	GeneID:101055894	Gm8666	predicted gene 8666	NC_000086.7:75475079-75475625	WT	FMR	7.46616	9.64815	0.369886	0.02865
XLOC_001815	GeneID:620521	Gm6159	predicted gene 6159	NC_000067.6:78783135-78784859	WT	FMR	1.79946	2.32353	0.368755	0.01895
XLOC_023739	GeneID:20350	Sema3f	sema domain, immunoglobulin domain (Ig), short basic domain, secreted, (semaphorin) 3F	NC_000075.6:107681498-107710475	WT	FMR	1.69904	2.18934	0.365773	0.00555
XLOC_043643	GeneID:245527	Eda2r	ectodysplasin A2 receptor	NC_000086.7:97333836-97377218	WT	FMR	2.41235	3.10778	0.365445	0.0013
XLOC_018336	GeneID:434175	Ccnb1-ps	cyclin B1, pseudogene	NC_000073.6:42105768-42107302	WT	FMR	3.59647	4.62973	0.36435	0.00455
XLOC_007786	GeneID:70737	Cgn	cingulin	NC_000069.6:94760068-94787725	WT	FMR	1.16452	1.49587	0.361246	0.0053
XLOC_026544	GeneID:17885	Myh8	myosin, heavy polypeptide 8, skeletal muscle, perinatal	NC_000077.6:67277123-67308634	WT	FMR	0.82123	1.05454	0.360758	0.00465
XLOC_014742	GeneID:14548	Mrps33	mitochondrial ribosomal protein S33	NC_000072.6:39801803-39810936	WT	FMR	3.2894	4.21908	0.359103	0.02515
XLOC_024264	GeneID:12140	Fabp7	fatty acid binding protein 7, brain	NC_000076.6:57784922-57788450	WT	FMR	575.299	737.292	0.357923	5e-05
XLOC_009204	GeneID:622469	Gm12966	predicted gene 12966	NC_000070.6:129898948-129900435	WT	FMR	21.5271	27.5775	0.357343	0.0004
XLOC_006837	GeneID:109050	Fam212b	family with sequence similarity 212, member B	NC_000069.6:105704598-105720842	WT	FMR	9.82539	12.5646	0.354775	0.00015
XLOC_034357	GeneID:56419	Diaph3	diaphanous related formin 3	NC_000080.6:86655362-87141248	WT	FMR	0.885588	1.13177	0.353869	0.0104
XLOC_008893	GeneID:320508	Cachd1	cache domain containing 1	NC_000070.6:100776678-101003749	WT	FMR	8.74917	11.1762	0.353206	0.0002
XLOC_015548	GeneID:12444	Ccnd2	cyclin D2	NC_000072.6:127125161-127212419	WT	FMR	71.7821	91.6878	0.353105	0.00035
XLOC_010339	GeneID:107995	Cdc20	cell division cycle 20	NC_000070.6:118428083-118437343	WT	FMR	5.84007	7.45934	0.353063	0.02585
XLOC_013423	GeneID:16543	Mdfic	MyoD family inhibitor domain containing	NC_000072.6:15720660-15802169	WT	FMR	3.05474	3.89953	0.352248	0.00245
XLOC_016905	GeneID:83671	Sytl2	synaptotagmin-like 2	NC_000073.6:90302209-90410719	WT	FMR	1.49195	1.90375	0.351644	0.0179
XLOC_035854	GeneID:239591	Ttll8	tubulin tyrosine ligase-like family, member 8	NC_000081.6:88885458-88955642	WT	FMR	1.43932	1.83586	0.35107	0.01305
XLOC_013762	GeneID:387524	Znrf2	zinc and ring finger 2	NC_000072.6:54816915-54890224	WT	FMR	9.53917	12.1636	0.350629	0.0006
XLOC_032301	GeneID:69716	Trip13	thyroid hormone receptor interactor 13	NC_000079.6:73912449-73937810	WT	FMR	1.37749	1.75449	0.349009	0.024
XLOC_004709	GeneID:18516	Pbx3	pre B cell leukemia homeobox 3	NC_000068.7:34171456-34372045	WT	FMR	1.79054	2.27949	0.348312	0.0082
XLOC_037233	GeneID:13837	Epha3	Eph receptor A3	NC_000082.6:63545217-63864157	WT	FMR	1.47352	1.87438	0.347143	0.00735
XLOC_007194	GeneID:170753	Zfp704	zinc finger protein 704	NC_000069.6:9427009-9610085	WT	FMR	12.5848	16.008	0.347112	0.00015
XLOC_009127	GeneID:18991	Pou3f1	POU domain, class 3, transcription factor 1	NC_000070.6:124657645-124660655	WT	FMR	4.05918	5.16139	0.346571	0.0021
XLOC_013800	GeneID:633683	Rps15-ps2	ribosomal protein S15, pseudogene 2	NC_000072.6:58017476-58017757	WT	FMR	148.2	188.178	0.344553	0.00735
XLOC_029701	GeneID:217946	Cdca7l	cell division cycle associated 7 like	NC_000078.6:117843472-118199043	WT	FMR	1.79039	2.26933	0.341996	0.0193
XLOC_004736	GeneID:16874	Lhx6	LIM homeobox protein 6	NC_000068.7:36081949-36105998	WT	FMR	6.53152	8.27533	0.341398	0.00125
XLOC_015513	GeneID:14789	P3h3	prolyl 3-hydroxylase 3	NC_000072.6:124841094-124857687	WT	FMR	11.0228	13.9515	0.339933	0.0003
XLOC_029775	GeneID:18109	Mycn	v-myc avian myelocytomatosis viral related oncogene, neuroblastoma derived	NC_000078.6:12936092-12941836	WT	FMR	5.49291	6.94577	0.338562	0.0019
XLOC_042607	GeneID:18994	Pou3f4	POU domain, class 3, transcription factor 4	NC_000086.7:110814378-110819108	WT	FMR	1.50053	1.8962	0.337643	0.00715
XLOC_034504	GeneID:239318	Plcxd3	phosphatidylinositol-specific phospholipase C, X domain containing 3	NC_000081.6:4375490-4575585	WT	FMR	2.67798	3.38322	0.33725	0.0105
XLOC_010688	GeneID:214359	Tmem51	transmembrane protein 51	NC_000070.6:142030989-142088101	WT	FMR	2.72349	3.44029	0.337073	0.0125
XLOC_019598	GeneID:17207	Mcf2l	mcf.2 transforming sequence-like	NC_000074.6:12873543-13020509	WT	FMR	41.1022	51.9044	0.336639	0.0001
XLOC_019598	GeneID:104797311	Gm38671	predicted gene, 38671	NC_000074.6:12873543-13020509	WT	FMR	41.1022	51.9044	0.336639	0.0001
XLOC_043437	GeneID:171486	Cd99l2	CD99 antigen-like 2	NC_000086.7:71420059-71492869	WT	FMR	20.7017	26.1354	0.336254	0.00025
XLOC_021564	GeneID:319463	C230057M02Rik	RIKEN cDNA C230057M02 gene	NC_000074.6:122724943-122752650	WT	FMR	2.60345	3.28618	0.335987	0.0015
XLOC_027883	GeneID:22671	Rnf112	ring finger protein 112	NC_000077.6:61448416-61454188	WT	FMR	47.535	59.9919	0.335778	0.00025
XLOC_043670	GeneID:236930	Ercc6l	excision repair cross-complementing rodent repair deficiency complementation group 6 like	NC_000086.7:102142819-102157091	WT	FMR	0.858637	1.08335	0.335378	0.0226
XLOC_034895	GeneID:76282	Gpt	glutamic pyruvic transaminase, soluble	NC_000081.6:76696725-76699675	WT	FMR	2.16193	2.72615	0.334543	0.02295
XLOC_032069	GeneID:67399	Pdlim7	PDZ and LIM domain 7	NC_000079.6:55497486-55513473	WT	FMR	22.6136	28.4986	0.333701	0.00185
XLOC_012760	GeneID:191578	Helq	helicase, POLQ-like	NC_000071.6:100762143-100798663	WT	FMR	2.78556	3.50733	0.332407	0.0133
XLOC_004316	GeneID:228961	Npepl1	aminopeptidase-like 1	NC_000068.7:174110337-174122702	WT	FMR	4.08175	5.1391	0.332326	0.00865
XLOC_007606	GeneID:229473	Tmem131l	transmembrane 131 like	NC_000069.6:83898204-84040182	WT	FMR	7.3745	9.27553	0.330883	0.00085
XLOC_039593	GeneID:100503380	Snhg4	small nucleolar RNA host gene 4	NC_000084.6:35553409-35558316	WT	FMR	7.10167	8.93175	0.330785	0.00825
XLOC_009583	GeneID:74183	Perm1	PPARGC1 and ESRR induced regulator, muscle 1	NC_000070.6:156203265-156221307	WT	FMR	2.51921	3.16734	0.330302	0.015
XLOC_009583	GeneID:100382	AW011738	expressed sequence AW011738	NC_000070.6:156203265-156221307	WT	FMR	2.51921	3.16734	0.330302	0.015
XLOC_030111	GeneID:18080	Nin	ninein	NC_000078.6:70011434-70113830	WT	FMR	7.76401	9.76066	0.330177	0.001
XLOC_021563	GeneID:12398	Cbfa2t3	core-binding factor, runt domain, alpha subunit 2, translocated to, 3 (human)	NC_000074.6:122625135-122699780	WT	FMR	2.01964	2.53472	0.327725	0.00275
XLOC_005891	GeneID:329559	Zfp335	zinc finger protein 335	NC_000068.7:164891891-164921466	WT	FMR	6.35499	7.96579	0.325928	0.0013
XLOC_040183	GeneID:225358	Fam13b	family with sequence similarity 13, member B	NC_000084.6:34408500-34523047	WT	FMR	12.5939	15.7803	0.325399	0.00065
XLOC_024678	GeneID:57764	Ntn4	netrin 4	NC_000076.6:93641048-93745972	WT	FMR	3.79904	4.76007	0.325351	0.0074
XLOC_026723	GeneID:19062	Inpp5k	inositol polyphosphate 5-phosphatase K	NC_000077.6:75630506-75648865	WT	FMR	11.1593	13.9766	0.32477	0.0011
XLOC_009161	GeneID:269582	Clspn	claspin	NC_000070.6:126556950-126594533	WT	FMR	1.46025	1.82872	0.324617	0.00975
XLOC_001448	GeneID:12823	Col19a1	collagen, type XIX, alpha 1	NC_000067.6:24257682-24587535	WT	FMR	4.89338	6.12578	0.324061	0.0007
XLOC_004390	GeneID:73247	Mrgbp	MRG/MORF4L binding protein	NC_000068.7:180581222-180586304	WT	FMR	7.61936	9.53505	0.32357	0.0038
XLOC_019379	GeneID:17345	Mki67	antigen identified by monoclonal antibody Ki 67	NC_000073.6:135689787-135716409	WT	FMR	7.57656	9.47982	0.323317	0.00075
XLOC_040518	GeneID:20689	Sall3	sal-like 3 (Drosophila)	NC_000084.6:80966358-80991150	WT	FMR	4.08452	5.10777	0.322528	0.0013
XLOC_042489	GeneID:13641	Efnb1	ephrin B1	NC_000086.7:99136060-99149022	WT	FMR	3.86703	4.83521	0.322353	0.0041
XLOC_003244	GeneID:100040021	Rpl9-ps7	ribosomal protein L9, pseudogene 7	NC_000068.7:70458927-70459680	WT	FMR	19.3421	24.1831	0.322257	0.00575
XLOC_034207	GeneID:71988	Esco2	establishment of sister chromatid cohesion N-acetyltransferase 2	NC_000080.6:65819026-65833969	WT	FMR	2.20309	2.75271	0.321325	0.0119
XLOC_025013	GeneID:67141	Fbxo5	F-box protein 5	NC_000076.6:5799157-5805465	WT	FMR	3.2181	4.01923	0.32071	0.0115
XLOC_010611	GeneID:13842	Epha8	Eph receptor A8	NC_000070.6:136929418-136956816	WT	FMR	2.44312	3.05116	0.320632	0.00515
XLOC_002330	GeneID:14261	Fmo1	flavin containing monooxygenase 1	NC_000067.6:162829560-162866548	WT	FMR	1.81484	2.26424	0.319186	0.02605
XLOC_015546	GeneID:19362	Rad51ap1	RAD51 associated protein 1	NC_000072.6:126923414-126939701	WT	FMR	2.58759	3.22731	0.318722	0.0196
XLOC_010679	GeneID:384071	Slc25a34	solute carrier family 25, member 34	NC_000070.6:141618818-141624002	WT	FMR	1.2511	1.55955	0.317927	0.03575
XLOC_021376	GeneID:102124	Enkd1	enkurin domain containing 1	NC_000074.6:105703648-105708221	WT	FMR	4.80557	5.98706	0.31714	0.0151
XLOC_013196	GeneID:17220	Mcm7	minichromosome maintenance complex component 7	NC_000071.6:138164588-138171883	WT	FMR	5.50694	6.85798	0.316533	0.0052
XLOC_000424	GeneID:16008	Igfbp2	insulin-like growth factor binding protein 2	NC_000067.6:72824479-72852474	WT	FMR	75.1412	93.5515	0.316157	0.00115
XLOC_027314	GeneID:11799	Birc5	baculoviral IAP repeat-containing 5	NC_000077.6:117849236-117855743	WT	FMR	8.0731	10.049	0.315857	0.04445
XLOC_036942	GeneID:624311	Gm6493	predicted gene 6493	NC_000082.6:22985851-23029101	WT	FMR	2.32841	2.89628	0.314858	0.01325
XLOC_025481	GeneID:71709	Syde1	synapse defective 1, Rho GTPase, homolog 1 (C. elegans)	NC_000076.6:78584502-78591964	WT	FMR	2.87174	3.57173	0.314698	0.00775
XLOC_013997	GeneID:434064	Gm5577	predicted gene 5577	NC_000072.6:87981682-87984180	WT	FMR	2.96798	3.68872	0.313638	0.03005
XLOC_020461	GeneID:270097	Vat1l	vesicle amine transport protein 1 like	NC_000074.6:114189016-114374074	WT	FMR	9.9157	12.3236	0.313636	0.0012
XLOC_027054	GeneID:100416116	Gm11560	predicted gene 11560	NC_000077.6:99932161-99933098	WT	FMR	13.4573	16.7225	0.313396	0.0078
XLOC_034629	GeneID:68073	Fam173b	family with sequence similarity 173, member B	NC_000081.6:31602068-31617537	WT	FMR	3.0329	3.76707	0.312745	0.04285
XLOC_001749	GeneID:14268	Fn1	fibronectin 1	NC_000067.6:71585472-71653234	WT	FMR	17.2889	21.473	0.312679	0.0009
XLOC_034737	GeneID:97998	Deptor	DEP domain containing MTOR-interacting protein	NC_000081.6:55099916-55259273	WT	FMR	1.04199	1.29413	0.312641	0.0096
XLOC_003733	GeneID:66602	1700020I14Rik	RIKEN cDNA 1700020I14 gene	NC_000068.7:119594295-119600746	WT	FMR	59.37	73.6935	0.311803	0.00105
XLOC_039577	GeneID:11789	Apc	adenomatosis polyposis coli	NC_000084.6:34207774-34322190	WT	FMR	149.863	185.927	0.311095	0.00185
XLOC_013602	GeneID:12366	Casp2	caspase 2	NC_000072.6:42264897-42282508	WT	FMR	4.42402	5.48552	0.310271	0.00755
XLOC_004960	GeneID:545428	Ccdc141	coiled-coil domain containing 141	NC_000068.7:77009901-77173768	WT	FMR	2.06042	2.55337	0.309463	0.0038
XLOC_040262	GeneID:22240	Dpysl3	dihydropyrimidinase-like 3	NC_000084.6:43320978-43438286	WT	FMR	101.294	125.474	0.308843	0.001
XLOC_020478	GeneID:209239	Gan	giant axonal neuropathy	NC_000074.6:117158134-117205186	WT	FMR	2.10135	2.60073	0.3076	0.02755
XLOC_021380	GeneID:320394	Cenpt	centromere protein T	NC_000074.6:105827696-105855038	WT	FMR	7.03588	8.70654	0.307368	0.0059
XLOC_010786	GeneID:16561	Kif1b	kinesin family member 1B	NC_000070.6:149176318-149307733	WT	FMR	7.22277	8.92775	0.305743	0.00175
XLOC_035942	GeneID:223864	Rapgef3	Rap guanine nucleotide exchange factor (GEF) 3	NC_000081.6:97739157-97768837	WT	FMR	8.16671	10.0932	0.305563	0.00265
XLOC_028135	GeneID:140859	Nek8	NIMA (never in mitosis gene a)-related expressed kinase 8	NC_000077.6:78166105-78176699	WT	FMR	2.73092	3.37425	0.305181	0.0157
XLOC_042448	GeneID:11878	Arx	aristaless related homeobox	NC_000086.7:93286506-93298357	WT	FMR	6.64013	8.20422	0.305155	0.0033
XLOC_003180	GeneID:76654	Upp2	uridine phosphorylase 2	NC_000068.7:58567281-58795846	WT	FMR	1.841	2.27371	0.304561	0.0341
XLOC_011737	GeneID:17690	Msi1	musashi RNA-binding protein 1	NC_000071.6:115352835-115455698	WT	FMR	10.7612	13.2898	0.304486	0.00785
XLOC_012250	GeneID:68770	Phtf2	putative homeodomain transcription factor 2	NC_000071.6:20758663-20882124	WT	FMR	5.03014	6.20972	0.303928	0.00315
XLOC_000994	GeneID:14455	Gas5	growth arrest specific 5	NC_000067.6:161035165-161038537	WT	FMR	13.6393	16.8371	0.30387	0.00175
XLOC_024912	GeneID:210035	Nemp1	nuclear envelope integral membrane protein 1	NC_000076.6:127677064-127701049	WT	FMR	1.72087	2.12273	0.302786	0.0391
XLOC_020405	GeneID:272538	Tango6	transport and golgi organization 6	NC_000074.6:106683067-106851439	WT	FMR	1.24036	1.53001	0.302785	0.0407
XLOC_012859	GeneID:667171	Gm8493	predicted gene 8493	NC_000071.6:109548576-109553986	WT	FMR	1.04015	1.28303	0.302769	0.0429
XLOC_022953	GeneID:67629	Spc24	SPC24, NDC80 kinetochore complex component, homolog (S. cerevisiae)	NC_000075.6:21755441-21760448	WT	FMR	3.34736	4.12769	0.302314	0.04285
XLOC_000823	GeneID:240752	Pik3c2b	phosphatidylinositol-4-phosphate 3-kinase catalytic subunit type 2 beta	NC_000067.6:133045671-133108691	WT	FMR	2.453	3.02364	0.301737	0.00485
XLOC_012346	GeneID:22171	Tyms	thymidylate synthase	NC_000071.6:30038545-30073625	WT	FMR	1.17603	1.4484	0.300526	0.0274
XLOC_035651	GeneID:170729	Scrt1	scratch family zinc finger 1	NC_000081.6:76516202-76522129	WT	FMR	15.7385	19.3783	0.300145	0.00175
XLOC_040559	GeneID:623279	Dok6	docking protein 6	NC_000084.6:89301134-89769136	WT	FMR	14.279	17.5772	0.299815	0.01455
XLOC_040559	GeneID:100416821	Gm18279	predicted gene, 18279	NC_000084.6:89301134-89769136	WT	FMR	14.279	17.5772	0.299815	0.01455
XLOC_028404	GeneID:21973	Top2a	topoisomerase (DNA) II alpha	NC_000077.6:98992946-99024205	WT	FMR	14.9702	18.4257	0.299631	0.00185
XLOC_028999	GeneID:69675	Pxdn	peroxidasin	NC_000078.6:29937955-30017658	WT	FMR	22.5859	27.7991	0.299617	0.0017
XLOC_042884	GeneID:70123	Nbdy	negative regulator of P-body association	NC_000086.7:153723553-153741296	WT	FMR	26.5475	32.6735	0.299544	0.0048
XLOC_020375	GeneID:277973	Slc9a5	solute carrier family 9 (sodium/hydrogen exchanger), member 5	NC_000074.6:105348117-105413502	WT	FMR	7.04151	8.66332	0.299036	0.00555
XLOC_020375	GeneID:102075	Plekhg4	pleckstrin homology domain containing, family G (with RhoGef domain) member 4	NC_000074.6:105348117-105413502	WT	FMR	7.04151	8.66332	0.299036	0.00555
XLOC_031260	GeneID:100124641	Mir692-3	microRNA 692-3	NC_000079.6:74406396-74407325	WT	FMR	84.4665	103.894	0.298658	0.0014
XLOC_001334	GeneID:320977	A330023F24Rik	RIKEN cDNA A330023F24 gene	NC_000067.6:195017398-195037908	WT	FMR	4.23303	5.20103	0.297108	0.0043
XLOC_001334	GeneID:723963	Mir29b-2	microRNA 29b-2	NC_000067.6:195017398-195037908	WT	FMR	4.23303	5.20103	0.297108	0.0043
XLOC_001334	GeneID:387224	Mir29c	microRNA 29c	NC_000067.6:195017398-195037908	WT	FMR	4.23303	5.20103	0.297108	0.0043
XLOC_035635	GeneID:105782	Scrib	scribbled planar cell polarity	NC_000081.6:76047161-76069784	WT	FMR	10.7488	13.2029	0.296674	0.00275
XLOC_003269	GeneID:66953	Cdca7	cell division cycle associated 7	NC_000068.7:72476197-72486890	WT	FMR	2.38465	2.92876	0.296513	0.0177
XLOC_002597	GeneID:108000	Cenpf	centromere protein F	NC_000067.6:189640605-189688105	WT	FMR	3.50166	4.30063	0.296509	0.0027
XLOC_008709	GeneID:72701	Zfp618	zinc finger protein 618	NC_000070.6:62965554-63139709	WT	FMR	0.851421	1.04566	0.296465	0.0196
XLOC_028369	GeneID:22658	Pcgf2	polycomb group ring finger 2	NC_000077.6:97688820-97701348	WT	FMR	7.25139	8.90283	0.296007	0.00495
XLOC_041823	GeneID:12982	Csf2ra	colony stimulating factor 2 receptor, alpha, low-affinity (granulocyte-macrophage)	NC_000085.6:61217190-61228463	WT	FMR	8.07113	9.89571	0.294034	0.0432
XLOC_008014	GeneID:67225	Rnpc3	RNA-binding region (RNP1, RRM) containing 3	NC_000069.6:113605066-113630149	WT	FMR	18.5306	22.7116	0.29352	0.00195
XLOC_040343	GeneID:14119	Fbn2	fibrillin 2	NC_000084.6:58008622-58215455	WT	FMR	1.02092	1.25126	0.293501	0.01155
XLOC_000450	GeneID:67534	Ttll4	tubulin tyrosine ligase-like family, member 4	NC_000067.6:74661644-74701832	WT	FMR	3.63196	4.44598	0.291754	0.0039
XLOC_015243	GeneID:69538	Antxr1	anthrax toxin receptor 1	NC_000072.6:87133852-87335809	WT	FMR	5.63179	6.8873	0.290346	0.01095
XLOC_027410	GeneID:78926	Gas2l1	growth arrest-specific 2 like 1	NC_000077.6:5054130-5065349	WT	FMR	21.2491	25.9759	0.28977	0.00545
XLOC_024923	GeneID:100043618	Gm10120	predicted gene 10120	NC_000076.6:128011741-128012207	WT	FMR	21.3589	26.1097	0.289748	0.0298
XLOC_005555	GeneID:70466	Ckap2l	cytoskeleton associated protein 2-like	NC_000068.7:129268209-129297233	WT	FMR	5.2574	6.42544	0.289446	0.0072
XLOC_011022	GeneID:20535	Slc4a2	solute carrier family 4 (anion exchanger), member 2	NC_000071.6:24423760-24440947	WT	FMR	4.08316	4.98977	0.289287	0.00825
XLOC_011363	GeneID:18595	Pdgfra	platelet derived growth factor receptor, alpha polypeptide	NC_000071.6:75151399-75198211	WT	FMR	63.2677	77.2954	0.288914	0.00155
XLOC_011363	GeneID:102465620	Mir7025	microRNA 7025	NC_000071.6:75151399-75198211	WT	FMR	63.2677	77.2954	0.288914	0.00155
XLOC_000872	GeneID:381293	Kif14	kinesin family member 14	NC_000067.6:136466289-136555938	WT	FMR	0.859137	1.04949	0.288734	0.02315
XLOC_010588	GeneID:29876	Clic4	chloride intracellular channel 4 (mitochondrial)	NC_000070.6:135213968-135272760	WT	FMR	1.04197	1.2725	0.288359	0.03365
XLOC_000094	GeneID:74229	Paqr8	progestin and adipoQ receptor family member VIII	NC_000067.6:20890621-20939650	WT	FMR	51.0494	62.3128	0.287636	0.00205
XLOC_016044	GeneID:13400	Dmpk	dystrophia myotonica-protein kinase	NC_000073.6:19083832-19093821	WT	FMR	4.32781	5.28232	0.287534	0.01035
XLOC_006261	GeneID:76295	Atp11b	ATPase, class VI, type 11B	NC_000069.6:35754061-35856276	WT	FMR	33.8196	41.2535	0.286654	0.00155
XLOC_002394	GeneID:16589	Uhmk1	U2AF homology motif (UHM) kinase 1	NC_000067.6:170199255-170215435	WT	FMR	31.266	38.1363	0.286572	0.0034
XLOC_025546	GeneID:66047	Mrpl54	mitochondrial ribosomal protein L54	NC_000076.6:81264721-81266926	WT	FMR	22.4779	27.4154	0.286477	0.02
XLOC_038656	GeneID:328778	Rab26	RAB26, member RAS oncogene family	NC_000083.6:24529053-24533747	WT	FMR	19.6612	23.9704	0.285908	0.0052
XLOC_010848	GeneID:269615	Plch2	phospholipase C, eta 2	NC_000070.6:154983114-155064091	WT	FMR	10.5474	12.8582	0.285804	0.0025
XLOC_021896	GeneID:57810	Cdon	cell adhesion molecule-related/down-regulated by oncogenes	NC_000075.6:35421198-35507652	WT	FMR	2.47249	3.01388	0.285659	0.00785
XLOC_037305	GeneID:14805	Grik1	glutamate receptor, ionotropic, kainate 1	NC_000082.6:87895896-88290601	WT	FMR	6.78853	8.27158	0.285063	0.006
XLOC_006548	GeneID:404710	Iqgap3	IQ motif containing GTPase activating protein 3	NC_000069.6:88082050-88121048	WT	FMR	1.11828	1.36167	0.284094	0.0271
XLOC_002629	GeneID:214791	Sertad4	SERTA domain containing 4	NC_000067.6:192844487-192856856	WT	FMR	2.82474	3.43887	0.283818	0.0186
XLOC_026089	GeneID:13649	Egfr	epidermal growth factor receptor	NC_000077.6:16752202-16913907	WT	FMR	8.39533	10.2202	0.283762	0.00405
XLOC_001027	GeneID:116914	Slc19a2	solute carrier family 19 (thiamine transporter), member 2	NC_000067.6:164249045-164265385	WT	FMR	6.30416	7.67375	0.283626	0.0066
XLOC_030511	GeneID:16450	Jag2	jagged 2	NC_000078.6:112907802-112929517	WT	FMR	9.07592	11.0435	0.283077	0.01575
XLOC_030511	GeneID:102465567	Mir6941	microRNA 6941	NC_000078.6:112907802-112929517	WT	FMR	9.07592	11.0435	0.283077	0.01575
XLOC_012193	GeneID:27214	Dbf4	DBF4 zinc finger	NC_000071.6:8396968-8422723	WT	FMR	2.98727	3.63183	0.281871	0.02605
XLOC_025315	GeneID:53374	Chst3	carbohydrate (chondroitin 6/keratan) sulfotransferase 3	NC_000076.6:60181526-60221094	WT	FMR	2.96138	3.59989	0.281686	0.00725
XLOC_041731	GeneID:71041	Pcgf6	polycomb group ring finger 6	NC_000085.6:47033616-47051096	WT	FMR	9.1288	11.0938	0.281261	0.0076
XLOC_000684	GeneID:23836	Cdh20	cadherin 20	NC_000067.6:104768818-104995481	WT	FMR	9.1099	11.0701	0.281162	0.00395
XLOC_009599	GeneID:666586	Gm11808	predicted gene 11808	NC_000070.6:3973116-3973595	WT	FMR	553.172	672.116	0.280984	0.0021
XLOC_000671	GeneID:70866	Slco6d1	solute carrier organic anion transporter family, member 6d1	NC_000067.6:98421086-98516985	WT	FMR	2.18548	2.65289	0.279612	0.03475
XLOC_000671	GeneID:100041868	Gm3555	predicted pseudogene 3555	NC_000067.6:98421086-98516985	WT	FMR	2.18548	2.65289	0.279612	0.03475
XLOC_001375	GeneID:73824	Snhg6	small nucleolar RNA host gene 6	NC_000067.6:9906156-9944118	WT	FMR	79.0105	95.7511	0.277245	0.01665
XLOC_014941	GeneID:66459	Pyurf	Pigy upstream reading frame	NC_000072.6:57684738-57692078	WT	FMR	2.22174	2.69214	0.277066	0.0134
XLOC_030783	GeneID:50708	Hist1h1c	histone cluster 1, H1c	NC_000079.6:23738806-23739531	WT	FMR	13.7415	16.6464	0.27667	0.0288
XLOC_030780	GeneID:68024	Hist1h2bc	histone cluster 1, H2bc	NC_000079.6:23684198-23692480	WT	FMR	37.8184	45.7927	0.27603	0.0085
XLOC_015137	GeneID:19240	Tmsb10	thymosin, beta 10	NC_000072.6:72957346-72958748	WT	FMR	32.0726	38.8303	0.275842	0.01605
XLOC_030039	GeneID:217588	Mbip	MAP3K12 binding inhibitory protein 1	NC_000078.6:56328305-56345895	WT	FMR	8.30538	10.051	0.275222	0.0215
XLOC_036687	GeneID:16443	Itsn1	intersectin 1 (SH3 domain protein 1A)	NC_000082.6:91729352-91920591	WT	FMR	25.2243	30.5167	0.274784	0.00795
XLOC_001894	GeneID:381280	Hjurp	Holliday junction recognition protein	NC_000067.6:88226990-88277633	WT	FMR	23.3107	28.1967	0.274537	0.00405
XLOC_004163	GeneID:241764	L3mbtl1	l(3)mbt-like (Drosophila)	NC_000068.7:162942336-162977806	WT	FMR	6.52372	7.88832	0.274024	0.01915
XLOC_012201	GeneID:654361	Gm7332	predicted gene 7332	NC_000071.6:9260671-9261395	WT	FMR	48.7492	58.9169	0.273304	0.0069
XLOC_012079	GeneID:11867	Arpc1b	actin related protein 2/3 complex, subunit 1B	NC_000071.6:145114255-145128186	WT	FMR	4.47979	5.41366	0.273173	0.0312
XLOC_015354	GeneID:18488	Cntn3	contactin 3	NC_000072.6:102163303-102564623	WT	FMR	3.43439	4.14854	0.272548	0.0114
XLOC_031525	GeneID:67392	4833420G17Rik	RIKEN cDNA 4833420G17 gene	NC_000079.6:119462014-119486120	WT	FMR	13.6419	16.4676	0.271586	0.01045
XLOC_016729	GeneID:233332	Adamts17	a disintegrin-like and metallopeptidase (reprolysin type) with thrombospondin type 1 motif, 17	NC_000073.6:66826684-67153171	WT	FMR	2.20531	2.66207	0.271567	0.01715
XLOC_020098	GeneID:17218	Mcm5	minichromosome maintenance complex component 5	NC_000074.6:75109507-75128439	WT	FMR	5.38255	6.4965	0.271372	0.0133
XLOC_039738	GeneID:106869	Tnfaip8	tumor necrosis factor, alpha-induced protein 8	NC_000084.6:49979426-50093229	WT	FMR	13.0397	15.7324	0.270834	0.0159
XLOC_037821	GeneID:18585	Pde9a	phosphodiesterase 9A	NC_000083.6:31386211-31476310	WT	FMR	7.13996	8.61354	0.27069	0.0166
XLOC_005414	GeneID:17536	Meis2	Meis homeobox 2	NC_000068.7:115861263-116067553	WT	FMR	16.7488	20.2044	0.270611	0.0058
XLOC_009932	GeneID:54366	Ctnnal1	catenin (cadherin associated protein), alpha-like 1	NC_000070.6:56810934-56865379	WT	FMR	3.05621	3.6864	0.270472	0.01875
XLOC_013241	GeneID:231858	Radil	Ras association and DIL domains	NC_000071.6:142484838-142551098	WT	FMR	2.44098	2.94432	0.270472	0.0273
XLOC_040211	GeneID:15200	Hbegf	heparin-binding EGF-like growth factor	NC_000084.6:36504926-36515805	WT	FMR	9.55694	11.5262	0.270298	0.0093
XLOC_017264	GeneID:18817	Plk1	polo like kinase 1	NC_000073.6:122159434-122169884	WT	FMR	3.34085	4.0288	0.270134	0.0302
XLOC_027017	GeneID:19049	Ppp1r1b	protein phosphatase 1, regulatory (inhibitor) subunit 1B	NC_000077.6:98348405-98358283	WT	FMR	7.85154	9.46718	0.269958	0.0255
XLOC_018413	GeneID:14325	Ftl1	ferritin light polypeptide 1	NC_000073.6:45457943-45459886	WT	FMR	195.12	235.269	0.269946	0.00305
XLOC_023010	GeneID:235130	Adamts15	a disintegrin-like and metallopeptidase (reprolysin type) with thrombospondin type 1 motif, 15	NC_000075.6:30899154-30922452	WT	FMR	3.24117	3.90794	0.269892	0.01325
XLOC_012307	GeneID:57434	Xrcc2	X-ray repair complementing defective repair in Chinese hamster cells 2	NC_000071.6:25689813-25705797	WT	FMR	2.21983	2.67497	0.269076	0.0292
XLOC_008351	GeneID:60599	Trp53inp1	transformation related protein 53 inducible nuclear protein 1	NC_000070.6:11156440-11174377	WT	FMR	10.324	12.4404	0.269027	0.0049
XLOC_006678	GeneID:78784	Celf3	CUGBP, Elav-like family member 3	NC_000069.6:94464983-94492199	WT	FMR	40.085	48.2958	0.268837	0.00505
XLOC_015381	GeneID:18430	Oxtr	oxytocin receptor	NC_000072.6:112473683-112491308	WT	FMR	1.57939	1.9016	0.267845	0.03415
XLOC_002902	GeneID:67839	Gpsm1	G-protein signalling modulator 1 (AGS3-like, C. elegans)	NC_000068.7:26314573-26352110	WT	FMR	13.0647	15.7297	0.267821	0.02975
XLOC_004406	GeneID:269400	Rtel1	regulator of telomere elongation helicase 1	NC_000068.7:181319710-181356616	WT	FMR	5.23475	6.30105	0.267472	0.0139
XLOC_009905	GeneID:11303	Abca1	ATP-binding cassette, sub-family A (ABC1), member 1	NC_000070.6:53030788-53159988	WT	FMR	20.4929	24.6634	0.267243	0.00345
XLOC_011974	GeneID:57330	Gigyf1	GRB10 interacting GYF protein 1	NC_000071.6:137510257-137527935	WT	FMR	8.9909	10.8166	0.266705	0.00375
XLOC_027356	GeneID:217366	Lrrc45	leucine rich repeat containing 45	NC_000077.6:120713942-120721128	WT	FMR	18.229	21.9271	0.266475	0.0139
XLOC_004418	GeneID:17932	Myt1	myelin transcription factor 1	NC_000068.7:181763331-181827786	WT	FMR	7.67225	9.22778	0.266333	0.0071
XLOC_035638	GeneID:223649	Nrbp2	nuclear receptor binding protein 2	NC_000081.6:76085517-76095635	WT	FMR	82.0156	98.5998	0.265687	0.00405
XLOC_007425	GeneID:242022	Frem2	Fras1 related extracellular matrix protein 2	NC_000069.6:53513937-53657355	WT	FMR	1.33985	1.61057	0.265503	0.0121
XLOC_008024	GeneID:229776	Cdc14a	CDC14 cell division cycle 14A	NC_000069.6:116272552-116435432	WT	FMR	1.43796	1.72751	0.264674	0.04105
XLOC_007401	GeneID:26570	Slc7a11	solute carrier family 7 (cationic amino acid transporter, y+ system), member 11	NC_000069.6:50364935-50499087	WT	FMR	9.0602	10.8827	0.264421	0.0044
XLOC_013956	GeneID:236266	Alms1	ALMS1, centrosome and basal body associated	NC_000072.6:85587498-85756639	WT	FMR	1.4079	1.69055	0.263951	0.0164
XLOC_013956	GeneID:100043493	Alms1-ps1	ALMS1, centrosome and basal body associated, pseudogene 1	NC_000072.6:85587498-85756639	WT	FMR	1.4079	1.69055	0.263951	0.0164
XLOC_037735	GeneID:50782	Rgs11	regulator of G-protein signaling 11	NC_000083.6:26202756-26211324	WT	FMR	22.6585	27.1955	0.263318	0.00695
XLOC_043905	GeneID:13193	Dcx	doublecortin	NC_000086.7:143855841-143933275	WT	FMR	18.1539	21.7641	0.261673	0.00455
XLOC_034537	GeneID:73692	2410089E03Rik	RIKEN cDNA 2410089E03 gene	NC_000081.6:8169025-8271158	WT	FMR	5.34803	6.41158	0.261673	0.00585
XLOC_006988	GeneID:77018	Col25a1	collagen, type XXV, alpha 1	NC_000069.6:130180335-130599884	WT	FMR	12.5065	14.993	0.261614	0.0038
XLOC_000386	GeneID:17756	Map2	microtubule-associated protein 2	NC_000067.6:66175245-66442583	WT	FMR	299.646	359.215	0.26159	0.034
XLOC_007337	GeneID:12428	Ccna2	cyclin A2	NC_000069.6:36552605-36573025	WT	FMR	8.99225	10.7785	0.261407	0.03485
XLOC_019505	GeneID:79196	Osbpl5	oxysterol binding protein-like 5	NC_000073.6:143688761-143756980	WT	FMR	6.29728	7.54465	0.260724	0.01005
XLOC_011377	GeneID:381644	Cep135	centrosomal protein 135	NC_000071.6:76587227-76646466	WT	FMR	2.32143	2.7769	0.258461	0.02055
XLOC_023056	GeneID:12649	Chek1	checkpoint kinase 1	NC_000075.6:36708481-36726658	WT	FMR	1.57574	1.88476	0.258348	0.04745
XLOC_023445	GeneID:12442	Ccnb2	cyclin B2	NC_000075.6:70407688-70421554	WT	FMR	4.09774	4.89911	0.257691	0.04235
XLOC_004099	GeneID:68728	Trp53inp2	transformation related protein 53 inducible nuclear protein 2	NC_000068.7:155381806-155389847	WT	FMR	67.3664	80.5376	0.257634	0.00525
XLOC_006758	GeneID:66659	Acp6	acid phosphatase 6, lysophosphatidic	NC_000069.6:97158750-97176576	WT	FMR	3.83291	4.58216	0.257587	0.0398
XLOC_018684	GeneID:19771	Rlbp1	retinaldehyde binding protein 1	NC_000073.6:79374864-79387043	WT	FMR	26.5024	31.6821	0.257548	0.0055
XLOC_034199	GeneID:219150	Hmbox1	homeobox containing 1	NC_000080.6:64811599-64949905	WT	FMR	24.3864	29.1365	0.256749	0.0053
XLOC_022306	GeneID:67941	Rps27l	ribosomal protein S27-like	NC_000075.6:66946075-66949522	WT	FMR	80.1443	95.7525	0.25671	0.0133
XLOC_024613	GeneID:74007	Btbd11	BTB (POZ) domain containing 11	NC_000076.6:85386770-85660292	WT	FMR	7.31138	8.73385	0.256474	0.0166
XLOC_013246	GeneID:231861	Tnrc18	trinucleotide repeat containing 18	NC_000071.6:142724603-142822705	WT	FMR	23.2254	27.743	0.256417	0.00425
XLOC_013232	GeneID:74239	Iqce	IQ motif containing E	NC_000071.6:140662552-140702429	WT	FMR	6.35772	7.58863	0.25533	0.01015
XLOC_000893	GeneID:12316	Aspm	asp (abnormal spindle)-like, microcephaly associated (Drosophila)	NC_000067.6:139454032-139494088	WT	FMR	2.67084	3.18749	0.255128	0.04385
XLOC_031909	GeneID:108652	Slc35b3	solute carrier family 35, member B3	NC_000079.6:38932139-38966297	WT	FMR	5.21006	6.21752	0.25504	0.02975
XLOC_039783	GeneID:70417	Megf10	multiple EGF-like-domains 10	NC_000084.6:57133089-57297467	WT	FMR	8.51964	10.1653	0.254789	0.00695
XLOC_027963	GeneID:216846	Cntrob	centrobin, centrosomal BRCA2 interacting protein	NC_000077.6:69299490-69323893	WT	FMR	3.6924	4.40442	0.254391	0.02135
XLOC_014172	GeneID:243616	Slc6a11	solute carrier family 6 (neurotransmitter transporter, GABA), member 11	NC_000072.6:114131240-114249886	WT	FMR	53.2379	63.4888	0.254048	0.00545
XLOC_003848	GeneID:228598	Ebf4	early B cell factor 4	NC_000068.7:130295248-130370482	WT	FMR	7.86353	9.37675	0.253912	0.0209
XLOC_017922	GeneID:53609	Clasrp	CLK4-associating serine/arginine rich protein	NC_000073.6:19581037-19604517	WT	FMR	21.5891	25.7412	0.253777	0.00895
XLOC_021882	GeneID:23871	Ets1	E26 avian leukemia oncogene 1, 5' domain	NC_000075.6:32636209-32757820	WT	FMR	3.4248	4.0833	0.253717	0.01885
XLOC_043707	GeneID:272790	Magee2	melanoma antigen, family E, 2	NC_000086.7:104854951-104857267	WT	FMR	2.82203	3.36295	0.252994	0.03935
XLOC_028760	GeneID:71885	Faap100	Fanconi anemia core complex associated protein 100	NC_000077.6:120369561-120378746	WT	FMR	9.2199	10.9808	0.252154	0.0111
XLOC_027331	GeneID:672511	Rnf213	ring finger protein 213	NC_000077.6:119390034-119491301	WT	FMR	1.27414	1.51738	0.252061	0.01835
XLOC_038107	GeneID:224829	Trerf1	transcriptional regulating factor 1	NC_000083.6:47140941-47359458	WT	FMR	3.45733	4.11732	0.252049	0.02145
XLOC_000584	GeneID:347722	Agap1	ArfGAP with GTPase domain, ankyrin repeat and PH domain 1	NC_000067.6:89454810-89895282	WT	FMR	27.6975	32.9702	0.25141	0.0066
XLOC_013653	GeneID:102640659	Gm36673	predicted gene, 36673	NC_000072.6:47762209-47773095	WT	FMR	2.4185	2.87841	0.251157	0.03245
XLOC_016807	GeneID:233406	Prc1	protein regulator of cytokinesis 1	NC_000073.6:80294450-80324696	WT	FMR	8.78188	10.4476	0.250565	0.03315
XLOC_007275	GeneID:13605	Ect2	ect2 oncogene	NC_000069.6:27097221-27153909	WT	FMR	3.12043	3.71153	0.250271	0.0259
XLOC_003268	GeneID:65964	Map3k20	mitogen-activated protein kinase kinase kinase 20	NC_000068.7:72285636-72442610	WT	FMR	3.42986	4.07633	0.249123	0.0189
XLOC_040959	GeneID:240641	Kif20b	kinesin family member 20B	NC_000085.6:34922340-34975750	WT	FMR	1.6129	1.91666	0.248936	0.04655
XLOC_005519	GeneID:58800	Trpm7	transient receptor potential cation channel, subfamily M, member 7	NC_000068.7:126791557-126876261	WT	FMR	11.5081	13.6704	0.248405	0.0089
XLOC_009547	GeneID:100042178	Gm13111	predicted gene 13111	NC_000070.6:154637507-154661932	WT	FMR	8.0911	9.60943	0.248115	0.0224
XLOC_029644	GeneID:668303	Kif26a	kinesin family member 26A	NC_000078.6:112144134-112181747	WT	FMR	1.2388	1.47027	0.247133	0.0393
XLOC_041325	GeneID:70999	Naa40	N(alpha)-acetyltransferase 40, NatD catalytic subunit	NC_000085.6:7225667-7241222	WT	FMR	10.9831	13.0332	0.246911	0.0131
XLOC_018722	GeneID:26557	Homer2	homer scaffolding protein 2	NC_000073.6:81600480-81706925	WT	FMR	13.6544	16.1999	0.246626	0.00785
XLOC_021575	GeneID:72185	Dbndd1	dysbindin (dystrobrevin binding protein 1) domain containing 1	NC_000074.6:123504717-123518277	WT	FMR	6.42522	7.62281	0.246578	0.03675
XLOC_021371	GeneID:108167548	Gm45855	predicted gene 45855	NC_000074.6:105585318-105586884	WT	FMR	23.1817	27.4989	0.246386	0.01155
XLOC_011657	GeneID:18973	Pole	polymerase (DNA directed), epsilon	NC_000071.6:110286318-110337468	WT	FMR	1.35062	1.60117	0.2455	0.0324
XLOC_036675	GeneID:50913	Olig2	oligodendrocyte transcription factor 2	NC_000082.6:91225549-91228677	WT	FMR	69.6492	82.5599	0.245334	0.0076
XLOC_033267	GeneID:52033	Pbk	PDZ binding kinase	NC_000080.6:65805910-65817822	WT	FMR	7.54525	8.94291	0.245175	0.0322
XLOC_031203	GeneID:674597	Gm9625	predicted gene 9625	NC_000079.6:67796593-67830985	WT	FMR	28.5676	33.855	0.244989	0.03335
XLOC_034465	GeneID:66435	Uggt2	UDP-glucose glycoprotein glucosyltransferase 2	NC_000080.6:118981764-119115451	WT	FMR	5.93137	7.02893	0.24494	0.017
XLOC_005987	GeneID:12162	Bmp7	bone morphogenetic protein 7	NC_000068.7:172868011-172940321	WT	FMR	3.50477	4.15299	0.244832	0.0268
XLOC_008246	GeneID:99633	Adgrl2	adhesion G protein-coupled receptor L2	NC_000069.6:148815585-148988730	WT	FMR	15.9142	18.8508	0.244305	0.0087
XLOC_008013	GeneID:11722	Amy1	amylase 1, salivary	NC_000069.6:113555951-113577750	WT	FMR	15.2475	18.0563	0.24393	0.0165
XLOC_020760	GeneID:80986	Ckap2	cytoskeleton associated protein 2	NC_000074.6:22168148-22185819	WT	FMR	6.34032	7.5037	0.243045	0.02445
XLOC_036992	GeneID:224090	Tmem44	transmembrane protein 44	NC_000082.6:30511854-30550834	WT	FMR	15.0861	17.8495	0.242665	0.016
XLOC_014163	GeneID:211651	Fancd2	Fanconi anemia, complementation group D2	NC_000072.6:113531660-113601085	WT	FMR	1.78768	2.11502	0.242582	0.042
XLOC_020954	GeneID:71069	Stox2	storkhead box 2	NC_000074.6:47180047-47414164	WT	FMR	31.4985	37.2583	0.24228	0.00855
XLOC_002153	GeneID:215690	Nav1	neuron navigator 1	NC_000067.6:135434579-135688116	WT	FMR	46.1955	54.6336	0.242038	0.01265
XLOC_025416	GeneID:192734	Lrrc75b	leucine rich repeat containing 75B	NC_000076.6:75550118-75560916	WT	FMR	4.17705	4.93671	0.241066	0.0282
XLOC_031607	GeneID:70430	Tbce	tubulin-specific chaperone E	NC_000079.6:13954473-14039639	WT	FMR	26.9524	31.8272	0.239847	0.0373
XLOC_028967	GeneID:20135	Rrm2	ribonucleotide reductase M2	NC_000078.6:24708253-24714146	WT	FMR	11.2735	13.3089	0.23946	0.0206
XLOC_030359	GeneID:73086	Rps6ka5	ribosomal protein S6 kinase, polypeptide 5	NC_000078.6:100549777-100725395	WT	FMR	4.10044	4.84061	0.239409	0.03405
XLOC_013969	GeneID:100043527	Gm10443	predicted pseudogene 10443	NC_000072.6:86334008-86334318	WT	FMR	494.391	583.481	0.239034	0.01605
XLOC_013847	GeneID:56150	Mad2l1	MAD2 mitotic arrest deficient-like 1	NC_000072.6:66535225-66541109	WT	FMR	6.77143	7.99103	0.23892	0.0411
XLOC_004146	GeneID:71715	Dhx35	DEAH (Asp-Glu-Ala-His) box polypeptide 35	NC_000068.7:158794775-158858220	WT	FMR	8.49983	10.0288	0.238646	0.0174
XLOC_010767	GeneID:70433	Draxin	dorsal inhibitory axon guidance protein	NC_000070.6:148098436-148145704	WT	FMR	4.08838	4.82347	0.238541	0.04665
XLOC_020673	GeneID:102334	Ankrd10	ankyrin repeat domain 10	NC_000074.6:11611580-11635877	WT	FMR	22.5778	26.635	0.238422	0.01185
XLOC_020673	GeneID:102465714	Mir7238	microRNA 7238	NC_000074.6:11611580-11635877	WT	FMR	22.5778	26.635	0.238422	0.01185
XLOC_030315	GeneID:13371	Dio2	deiodinase, iodothyronine, type II	NC_000078.6:90724551-90812245	WT	FMR	36.7691	43.3653	0.238049	0.01035
XLOC_000311	GeneID:11761	Aox1	aldehyde oxidase 1	NC_000067.6:58029805-58106410	WT	FMR	3.11349	3.67195	0.238012	0.0314
XLOC_005322	GeneID:320554	Tcp11l1	t-complex 11 like 1	NC_000068.7:104677763-104712768	WT	FMR	4.69928	5.53919	0.237238	0.01995
XLOC_016197	GeneID:16801	Arhgef1	Rho guanine nucleotide exchange factor (GEF) 1	NC_000073.6:24902916-24926594	WT	FMR	12.5893	14.8317	0.236485	0.0141
XLOC_024519	GeneID:23805	Apc2	adenomatosis polyposis coli 2	NC_000076.6:80294202-80320548	WT	FMR	29.057	34.2223	0.236055	0.0113
XLOC_006059	GeneID:228980	Taf4	TATA-box binding protein associated factor 4	NC_000068.7:179912145-179976646	WT	FMR	7.35082	8.6545	0.235546	0.02005
XLOC_000758	GeneID:70829	Ccdc93	coiled-coil domain containing 93	NC_000067.6:121431066-121506460	WT	FMR	7.23557	8.51788	0.235387	0.01205
XLOC_017541	GeneID:100568459	Bc1	brain cytoplasmic RNA 1	NC_000073.6:144914469-144914623	WT	FMR	1456380	1714190	0.235138	0.0091
XLOC_006563	GeneID:72640	Mex3a	mex3 RNA binding family member A	NC_000069.6:88532394-88541394	WT	FMR	3.70453	4.35914	0.234754	0.0212
XLOC_028595	GeneID:54377	Cacng4	calcium channel, voltage-dependent, gamma subunit 4	NC_000077.6:107734779-107796045	WT	FMR	25.3794	29.8579	0.234454	0.028
XLOC_034464	GeneID:66573	Dzip1	DAZ interacting protein 1	NC_000080.6:118875516-118925537	WT	FMR	46.1164	54.2236	0.233642	0.0178
XLOC_013143	GeneID:215114	Hip1	huntingtin interacting protein 1	NC_000071.6:135406517-135545320	WT	FMR	20.6573	24.2873	0.233556	0.0102
XLOC_003501	GeneID:55935	Fnbp4	formin binding protein 4	NC_000068.7:90745369-90781021	WT	FMR	17.4891	20.5598	0.233373	0.0158
XLOC_015271	GeneID:17216	Mcm2	minichromosome maintenance complex component 2	NC_000072.6:88883473-88898780	WT	FMR	5.46241	6.42131	0.233332	0.0277
XLOC_025285	GeneID:75906	Fam184a	family with sequence similarity 184, member A	NC_000076.6:53633127-53751234	WT	FMR	5.06236	5.95029	0.23315	0.0288
XLOC_037861	GeneID:224697	Adamts10	a disintegrin-like and metallopeptidase (reprolysin type) with thrombospondin type 1 motif, 10	NC_000083.6:33524120-33553782	WT	FMR	4.8855	5.7392	0.232345	0.0318
XLOC_030575	GeneID:94191	Adarb2	adenosine deaminase, RNA-specific, B2	NC_000079.6:8202429-8768762	WT	FMR	5.40366	6.34574	0.231851	0.02575
XLOC_043357	GeneID:19655	Rbmx	RNA binding motif protein, X chromosome	NC_000086.7:57383347-57393045	WT	FMR	31.2575	36.7037	0.231726	0.0193
XLOC_002094	GeneID:18640	Pfkfb2	6-phosphofructo-2-kinase/fructose-2,6-biphosphatase 2	NC_000067.6:130689042-130729253	WT	FMR	13.4014	15.7331	0.231422	0.04115
XLOC_043919	GeneID:27494	Amot	angiomotin	NC_000086.7:145446423-145505533	WT	FMR	8.27948	9.71984	0.231393	0.0165
XLOC_009530	GeneID:100129	Gpr153	G protein-coupled receptor 153	NC_000070.6:152273937-152285343	WT	FMR	7.56298	8.87753	0.231204	0.0214
XLOC_003706	GeneID:12236	Bub1b	BUB1B, mitotic checkpoint serine/threonine kinase	NC_000068.7:118598201-118641592	WT	FMR	3.01102	3.53285	0.230577	0.04335
XLOC_024081	GeneID:15352	Gm4739	predicted gene 4739	NC_000076.6:26107748-26108737	WT	FMR	25.5784	30.008	0.230425	0.02875
XLOC_006291	GeneID:329628	Fat4	FAT atypical cadherin 4	NC_000069.6:38880582-39011987	WT	FMR	3.96565	4.65215	0.230342	0.01815
XLOC_035876	GeneID:68708	Rabl2	RAB, member RAS oncogene family-like 2	NC_000081.6:89582526-89591928	WT	FMR	7.94801	9.32265	0.230146	0.04375
XLOC_021408	GeneID:100042812	Rps26-ps1	ribosomal protein S26, pseudogene 1	NC_000074.6:107436333-107558597	WT	FMR	368.43	432.146	0.230129	0.03205
XLOC_003359	GeneID:16410	Itgav	integrin alpha V	NC_000068.7:83724107-83806917	WT	FMR	21.8406	25.6137	0.229906	0.0119
XLOC_027874	GeneID:216825	Usp22	ubiquitin specific peptidase 22	NC_000077.6:61151780-61175059	WT	FMR	120.285	141.062	0.229866	0.01365
XLOC_002368	GeneID:100040287	Gm16418	predicted pseudogene 16418	NC_000067.6:166431515-166431899	WT	FMR	134.539	157.776	0.229852	0.0317
XLOC_031659	GeneID:100040340	Gm11273	predicted gene 11273	NC_000079.6:21500934-21501452	WT	FMR	274.522	321.71	0.228839	0.0134
XLOC_043296	GeneID:103012	Firre	functional intergenic repeating RNA element	NC_000086.7:50563119-50635321	WT	FMR	14.9229	17.4857	0.228649	0.0125
XLOC_006603	GeneID:74343	Crtc2	CREB regulated transcription coactivator 2	NC_000069.6:90253862-90264125	WT	FMR	6.00451	7.03313	0.228122	0.0361
XLOC_002218	GeneID:100043257	Rbm3-ps	RNA binding motif (RNP1, RRM) protein 3	NC_000067.6:150264925-150266068	WT	FMR	14.4933	16.9706	0.227656	0.0402
XLOC_006113	GeneID:18767	Pkia	protein kinase inhibitor, alpha	NC_000069.6:7366603-7445366	WT	FMR	78.1017	91.4504	0.227635	0.0124
XLOC_010516	GeneID:19273	Ptpru	protein tyrosine phosphatase, receptor type, U	NC_000070.6:131768456-131838314	WT	FMR	7.20275	8.43243	0.2274	0.0193
XLOC_003135	GeneID:16574	Kif5c	kinesin family member 5C	NC_000068.7:49619313-49774778	WT	FMR	389.084	455.475	0.227292	0.02915
XLOC_042508	GeneID:71584	Gdpd2	glycerophosphodiester phosphodiesterase domain containing 2	NC_000086.7:100729834-100738901	WT	FMR	11.4264	13.376	0.227276	0.0259
XLOC_011089	GeneID:65254	Dpysl5	dihydropyrimidinase-like 5	NC_000071.6:30711568-30814589	WT	FMR	49.1256	57.5016	0.227129	0.0126
XLOC_029882	GeneID:20666	Sox11	SRY (sex determining region Y)-box 11	NC_000078.6:27334267-27342718	WT	FMR	9.22107	10.793	0.227096	0.01325
XLOC_033253	GeneID:268755	Mir124a-1hg	Mir124-1 host gene (non-protein coding)	NC_000080.6:64588114-64593961	WT	FMR	33.0679	38.7033	0.227024	0.012
XLOC_033253	GeneID:387233	Mir124a-1	microRNA 124a-1	NC_000080.6:64588114-64593961	WT	FMR	33.0679	38.7033	0.227024	0.012
XLOC_033253	GeneID:100526520	Mir3078	microRNA 3078	NC_000080.6:64588114-64593961	WT	FMR	33.0679	38.7033	0.227024	0.012
XLOC_015805	GeneID:232798	Leng8	leukocyte receptor cluster (LRC) member 8	NC_000073.6:4137052-4148177	WT	FMR	57.4747	67.26	0.226822	0.01395
XLOC_021855	GeneID:78658	Ncapd3	non-SMC condensin II complex, subunit D3	NC_000075.6:27030116-27096522	WT	FMR	6.84358	8.00789	0.226671	0.02395
XLOC_000888	GeneID:329260	Dennd1b	DENN/MADD domain containing 1B	NC_000067.6:138963219-139176043	WT	FMR	2.37567	2.77927	0.226369	0.0304
XLOC_035346	GeneID:223435	Trio	triple functional domain (PTPRF interacting)	NC_000081.6:27730648-28027034	WT	FMR	16.713	19.5493	0.226144	0.0141
XLOC_010185	GeneID:433739	Gm12799	predicted gene 12799	NC_000070.6:102046378-102049786	WT	FMR	3.44182	4.02541	0.225964	0.0458
XLOC_040015	GeneID:383374	Gm10557	predicted gene 10557	NC_000084.6:4198339-4199135	WT	FMR	34.7243	40.6109	0.225921	0.03085
XLOC_002605	GeneID:226841	Vash2	vasohibin 2	NC_000067.6:190947645-190979310	WT	FMR	2.65245	3.10196	0.225852	0.04875
XLOC_028772	GeneID:209011	Sirt7	sirtuin 7	NC_000077.6:120618371-120625008	WT	FMR	16.4416	19.2263	0.225732	0.02415
XLOC_031972	GeneID:218232	Ptpdc1	protein tyrosine phosphatase domain containing 1	NC_000079.6:48577868-48625672	WT	FMR	6.31476	7.38324	0.225526	0.0236
XLOC_033134	GeneID:268747	Carmil3	capping protein regulator and myosin 1 linker 3	NC_000080.6:55490809-55508272	WT	FMR	27.9379	32.6614	0.225362	0.01625
XLOC_023861	GeneID:108737	Oxsr1	oxidative-stress responsive 1	NC_000075.6:119238431-119322712	WT	FMR	15.4303	18.0294	0.224579	0.01635
XLOC_022353	GeneID:72135	Pygo1	pygopus 1	NC_000075.6:72925649-72946015	WT	FMR	9.43501	11.0172	0.223668	0.0386
XLOC_006915	GeneID:102634933	Gm26871	predicted gene, 26871	NC_000069.6:118504295-118539644	WT	FMR	1.58606	1.85199	0.223633	0.0173
XLOC_025046	GeneID:215789	Phactr2	phosphatase and actin regulator 2	NC_000076.6:13207716-13474517	WT	FMR	4.00386	4.67373	0.223181	0.04475
XLOC_008652	GeneID:242466	Zfp462	zinc finger protein 462	NC_000070.6:54943860-55083563	WT	FMR	8.1825	9.55068	0.223063	0.02015
XLOC_018176	GeneID:75410	Kmt2b	lysine (K)-specific methyltransferase 2B	NC_000073.6:30568854-30588726	WT	FMR	9.30709	10.8619	0.222873	0.03265
XLOC_006769	GeneID:18129	Notch2	notch 2	NC_000069.6:98013537-98150367	WT	FMR	6.8756	8.02356	0.222757	0.0151
XLOC_041655	GeneID:71085	Arhgap19	Rho GTPase activating protein 19	NC_000085.6:41766587-41802084	WT	FMR	2.39988	2.80015	0.222539	0.04575
XLOC_017170	GeneID:20947	Swap70	SWA-70 protein	NC_000073.6:110221702-110283506	WT	FMR	4.39473	5.12693	0.22232	0.03385
XLOC_008332	GeneID:320790	Chd7	chromodomain helicase DNA binding protein 7	NC_000070.6:8690405-8868449	WT	FMR	6.44502	7.51534	0.221652	0.02215
XLOC_028770	GeneID:21681	Alyref	Aly/REF export factor	NC_000077.6:120594503-120598365	WT	FMR	18.4939	21.5622	0.221458	0.03635
XLOC_005711	GeneID:241727	Snph	syntaphilin	NC_000068.7:151590548-151633030	WT	FMR	79.3192	92.4744	0.221384	0.01515
XLOC_007931	GeneID:269473	Lrig2	leucine-rich repeats and immunoglobulin-like domains 2	NC_000069.6:104453979-104511918	WT	FMR	6.88818	8.02981	0.221242	0.02395
XLOC_037750	GeneID:21652	Phf1	PHD finger protein 1	NC_000083.6:26933126-26937908	WT	FMR	7.29657	8.50535	0.221153	0.0357
XLOC_022918	GeneID:22688	Zfp26	zinc finger protein 26	NC_000075.6:20428317-20460170	WT	FMR	5.55873	6.47417	0.219941	0.0239
XLOC_026872	GeneID:76892	Rnft1	ring finger protein, transmembrane 1	NC_000077.6:86484656-86499007	WT	FMR	6.17133	7.18473	0.219354	0.0292
XLOC_035277	GeneID:18414	Osmr	oncostatin M receptor	NC_000081.6:6813567-6875249	WT	FMR	4.07985	4.74817	0.218856	0.03985
XLOC_008375	GeneID:12395	Runx1t1	runt-related transcription factor 1; translocated to, 1 (cyclin D-related)	NC_000070.6:13743179-13895056	WT	FMR	6.2396	7.25957	0.218432	0.02515
XLOC_038195	GeneID:224907	Dus3l	dihydrouridine synthase 3-like (S. cerevisiae)	NC_000083.6:56764725-56770093	WT	FMR	20.2044	23.5	0.217996	0.02285
XLOC_043813	GeneID:279653	Pcdh19	protocadherin 19	NC_000086.7:133582859-133707257	WT	FMR	20.1173	23.3964	0.217846	0.0183
XLOC_027279	GeneID:217331	Unk	unkempt family zinc finger	NC_000077.6:116028466-116061214	WT	FMR	6.49281	7.54986	0.217606	0.03315
XLOC_035574	GeneID:223604	Kcnk9	potassium channel, subfamily K, member 9	NC_000081.6:72501872-72547866	WT	FMR	3.268	3.79967	0.217464	0.03035
XLOC_026895	GeneID:207777	Tspoap1	TSPO associated protein 1	NC_000077.6:87758129-87804412	WT	FMR	10.8895	12.651	0.216321	0.02125
XLOC_029766	GeneID:627110	Tubb2a-ps2	tubulin, beta 2a, pseudogene 2	NC_000078.6:11826705-11897710	WT	FMR	55.77	64.7813	0.216087	0.03165
XLOC_013974	GeneID:21841	Tia1	cytotoxic granule-associated RNA binding protein 1	NC_000072.6:86404218-86433405	WT	FMR	39.1815	45.5032	0.215797	0.02315
XLOC_002900	GeneID:227632	Kcnt1	potassium channel, subfamily T, member 1	NC_000068.7:25863790-25918273	WT	FMR	5.91788	6.87228	0.215709	0.041
XLOC_041324	GeneID:12868	Cox8a	cytochrome c oxidase subunit VIIIa	NC_000085.6:7215157-7217616	WT	FMR	1119.62	1300.14	0.215658	0.01965
XLOC_029218	GeneID:208846	Daam1	dishevelled associated activator of morphogenesis 1	NC_000078.6:71831046-71992376	WT	FMR	20.5616	23.8689	0.215183	0.01995
XLOC_014246	GeneID:232345	A2m	alpha-2-macroglobulin	NC_000072.6:121636165-121679238	WT	FMR	5.3075	6.16048	0.215011	0.0306
XLOC_034940	GeneID:27008	Micall1	microtubule associated monooxygenase, calponin and LIM domain containing -like 1	NC_000081.6:79108698-79141251	WT	FMR	8.49726	9.85985	0.214568	0.0295
XLOC_034476	GeneID:105445	Dock9	dedicator of cytokinesis 9	NC_000080.6:121542036-121797896	WT	FMR	34.1567	39.6257	0.214268	0.0207
XLOC_004162	GeneID:67996	Srsf6	serine/arginine-rich splicing factor 6	NC_000068.7:162931507-162937121	WT	FMR	43.0119	49.8971	0.214221	0.0178
XLOC_025930	GeneID:622655	Rpsa-ps2	ribosomal protein SA, pseudogene 2	NC_000076.6:128776300-128777329	WT	FMR	21.6587	25.1246	0.214155	0.04215
XLOC_027411	GeneID:14030	Ewsr1	Ewing sarcoma breakpoint region 1	NC_000077.6:5069686-5106100	WT	FMR	50.7917	58.9015	0.213711	0.0318
XLOC_006567	GeneID:74200	2810403A07Rik	RIKEN cDNA 2810403A07 gene	NC_000069.6:88685779-88712933	WT	FMR	19.8204	22.9793	0.213351	0.0257
XLOC_028265	GeneID:76626	Msi2	musashi RNA-binding protein 2	NC_000077.6:88339381-88718267	WT	FMR	11.1062	12.8758	0.213294	0.0221
XLOC_005325	GeneID:99003	Qser1	glutamine and serine rich 1	NC_000068.7:104754794-104816841	WT	FMR	4.71669	5.467	0.212975	0.0287
XLOC_014904	GeneID:666487	Gm8129	predicted pseudogene 8129	NC_000072.6:52346689-52347003	WT	FMR	351.641	407.575	0.212961	0.0392
XLOC_040362	GeneID:667279	Rps2-ps10	ribosomal protein S2, pseudogene 10	NC_000084.6:61220498-61289750	WT	FMR	47.9377	55.5615	0.212927	0.0311
XLOC_001940	GeneID:16560	Kif1a	kinesin family member 1A	NC_000067.6:93015454-93101893	WT	FMR	305.308	353.85	0.212874	0.04265
XLOC_026724	GeneID:17913	Myo1c	myosin IC	NC_000077.6:75650528-75674643	WT	FMR	5.02711	5.82572	0.212708	0.03855
XLOC_005983	GeneID:629957	Gm14303	predicted gene 14303	NC_000068.7:172494288-172514885	WT	FMR	1451.43	1681.54	0.212312	0.02025
XLOC_036375	GeneID:239833	Lmln	leishmanolysin-like (metallopeptidase M8 family)	NC_000082.6:33061869-33127695	WT	FMR	4.77536	5.52776	0.211086	0.0399
XLOC_035972	GeneID:381022	Kmt2d	lysine (K)-specific methyltransferase 2D	NC_000081.6:98831668-98871243	WT	FMR	6.53574	7.56318	0.210642	0.02195
XLOC_008072	GeneID:214459	Fnbp1l	formin binding protein 1-like	NC_000069.6:122538718-122619714	WT	FMR	25.8246	29.8661	0.209766	0.02175
XLOC_008072	GeneID:102465764	Mir7657	microRNA 7657	NC_000069.6:122538718-122619714	WT	FMR	25.8246	29.8661	0.209766	0.02175
XLOC_013761	GeneID:68235	Mturn	maturin, neural progenitor differentiation regulator homolog (Xenopus)	NC_000072.6:54681623-54703855	WT	FMR	40.0071	46.2561	0.209388	0.02995
XLOC_019892	GeneID:14081	Acsl1	acyl-CoA synthetase long-chain family member 1	NC_000074.6:46471036-46536051	WT	FMR	9.91921	11.4651	0.208958	0.0348
XLOC_006064	GeneID:16776	Lama5	laminin, alpha 5	NC_000068.7:180176372-180225912	WT	FMR	1.93059	2.23136	0.20888	0.04325
XLOC_006064	GeneID:102466785	Mir7005	microRNA 7005	NC_000068.7:180176372-180225912	WT	FMR	1.93059	2.23136	0.20888	0.04325
XLOC_024185	GeneID:12484	Cd24a	CD24a antigen	NC_000076.6:43579168-43584265	WT	FMR	40.4917	46.7938	0.208692	0.02425
XLOC_025742	GeneID:260315	Nav3	neuron navigator 3	NC_000076.6:109681572-110455897	WT	FMR	22.3124	25.783	0.208575	0.0336
XLOC_003518	GeneID:228357	Lrp4	low density lipoprotein receptor-related protein 4	NC_000068.7:91457470-91513901	WT	FMR	8.98875	10.3809	0.207735	0.0279
XLOC_024681	GeneID:13998	Fgd6	FYVE, RhoGEF and PH domain containing 6	NC_000076.6:94036000-94145339	WT	FMR	3.55362	4.10321	0.207463	0.03595
XLOC_033110	GeneID:17387	Mmp14	matrix metallopeptidase 14 (membrane-inserted)	NC_000080.6:54431597-54442456	WT	FMR	22.4889	25.9618	0.207178	0.0251
XLOC_029424	GeneID:399558	Flrt2	fibronectin leucine rich transmembrane protein 2	NC_000078.6:95692038-95785215	WT	FMR	6.13839	7.08586	0.207083	0.031
XLOC_016802	GeneID:20352	Sema4b	sema domain, immunoglobulin domain (Ig), transmembrane domain (TM) and short cytoplasmic domain, (semaphorin) 4B	NC_000073.6:80186840-80226646	WT	FMR	13.6062	15.7038	0.206854	0.0299
XLOC_014146	GeneID:434077	Gm5578	predicted pseudogene 5578	NC_000072.6:112605404-112608797	WT	FMR	5.97893	6.89845	0.206385	0.04685
XLOC_015319	GeneID:16206	Lrig1	leucine-rich repeats and immunoglobulin-like domains 1	NC_000072.6:94500011-94700253	WT	FMR	31.1795	35.9711	0.206243	0.0305
XLOC_028232	GeneID:66884	Appbp2	amyloid beta precursor protein (cytoplasmic tail) binding protein 2	NC_000077.6:85191307-85235120	WT	FMR	15.9882	18.4444	0.20618	0.03655
XLOC_002104	GeneID:14270	Srgap2	SLIT-ROBO Rho GTPase activating protein 2	NC_000067.6:131285250-131527361	WT	FMR	20.0378	23.1135	0.206012	0.02615
XLOC_029624	GeneID:22031	Traf3	TNF receptor-associated factor 3	NC_000078.6:111159849-111267155	WT	FMR	37.0756	42.763	0.205892	0.0224
XLOC_009766	GeneID:230075	Ndufb6	NADH dehydrogenase (ubiquinone) 1 beta subcomplex, 6	NC_000070.6:40270590-40279421	WT	FMR	105.03	121.082	0.205184	0.0311
XLOC_041135	GeneID:11551	Adra2a	adrenergic receptor, alpha 2a	NC_000085.6:54045181-54048982	WT	FMR	8.55129	9.85806	0.205162	0.03435
XLOC_043645	GeneID:94190	Ophn1	oligophrenin 1	NC_000086.7:98554279-98891414	WT	FMR	9.61388	11.0817	0.20499	0.04605
XLOC_019871	GeneID:18536	Pcm1	pericentriolar material 1	NC_000074.6:41239640-41334087	WT	FMR	14.0692	16.2151	0.204789	0.0274
XLOC_009551	GeneID:269614	Pank4	pantothenate kinase 4	NC_000070.6:154964122-154980940	WT	FMR	9.07958	10.4601	0.204201	0.0493
XLOC_029066	GeneID:238130	Dock4	dedicator of cytokinesis 4	NC_000078.6:40445956-40846874	WT	FMR	22.1224	25.4744	0.203538	0.0266
XLOC_024937	GeneID:103135	Pan2	PAN2 poly(A) specific ribonuclease subunit	NC_000076.6:128303330-128321358	WT	FMR	6.56713	7.56127	0.203366	0.0418
XLOC_010048	GeneID:19266	Ptprd	protein tyrosine phosphatase, receptor type, D	NC_000070.6:75941236-78221035	WT	FMR	23.0007	26.4782	0.203131	0.0265
XLOC_012946	GeneID:12861	Cox6a1	cytochrome c oxidase subunit VIa polypeptide 1	NC_000071.6:115345653-115348955	WT	FMR	1444.76	1663.17	0.203103	0.0259
XLOC_043476	GeneID:192176	Flna	filamin, alpha	NC_000086.7:74223460-74249852	WT	FMR	27.5571	31.7218	0.203053	0.0285
XLOC_015717	GeneID:664868	Rpl38-ps2	ribosomal protein L38, pseudogene 2	NC_000072.6:140681747-140826797	WT	FMR	661.014	760.868	0.202966	0.03485
XLOC_042227	GeneID:14199	Fhl1	four and a half LIM domains 1	NC_000086.7:56731719-56793346	WT	FMR	75.3065	86.642	0.202294	0.0273
XLOC_037513	GeneID:17356	Afdn	afadin, adherens junction formation factor	NC_000083.6:13716435-13905798	WT	FMR	16.9748	19.5267	0.202055	0.0291
XLOC_014174	GeneID:232333	Slc6a1	solute carrier family 6 (neurotransmitter transporter, GABA), member 1	NC_000072.6:114282634-114317525	WT	FMR	160.626	184.729	0.201705	0.03065
XLOC_002114	GeneID:68875	Tmcc2	transmembrane and coiled-coil domains 2	NC_000067.6:132356314-132391807	WT	FMR	94.5875	108.755	0.201357	0.0317
XLOC_006090	GeneID:269401	Zfp512b	zinc finger protein 512B	NC_000068.7:181569151-181593217	WT	FMR	24.5557	28.2301	0.201177	0.04425
XLOC_001195	GeneID:320404	Itpkb	inositol 1,4,5-trisphosphate 3-kinase B	NC_000067.6:180326968-180424802	WT	FMR	8.75037	10.0548	0.200464	0.047
XLOC_014587	GeneID:17992	Ndufa4	NADH dehydrogenase (ubiquinone) 1 alpha subcomplex, 4	NC_000072.6:11900372-11907446	WT	FMR	658.667	756.747	0.200262	0.0275
XLOC_015799	GeneID:66091	Ndufa3	NADH dehydrogenase (ubiquinone) 1 alpha subcomplex, 3	NC_000073.6:3617372-3620161	WT	FMR	381.011	437.672	0.200018	0.04015
XLOC_011670	GeneID:433938	Mn1	meningioma 1	NC_000071.6:111418165-111457025	WT	FMR	5.3356	6.12887	0.19997	0.03895
XLOC_021109	GeneID:74015	Fcho1	FCH domain only 1	NC_000074.6:71708386-71725703	WT	FMR	18.8078	21.5907	0.199078	0.0354
XLOC_007647	GeneID:12032	Bcan	brevican	NC_000069.6:87987530-88000891	WT	FMR	119.29	136.929	0.198962	0.03215
XLOC_016204	GeneID:330485	Tmem145	transmembrane protein 145	NC_000073.6:25305994-25316196	WT	FMR	26.8751	30.8414	0.198599	0.0337
XLOC_008866	GeneID:77963	Hook1	hook microtubule tethering protein 1	NC_000070.6:95959710-96025412	WT	FMR	13.9922	16.0532	0.198236	0.0383
XLOC_013433	GeneID:17295	Met	met proto-oncogene	NC_000072.6:17463347-17573980	WT	FMR	3.90971	4.48535	0.198161	0.0471
XLOC_009141	GeneID:230737	Gnl2	guanine nucleotide binding protein-like 2 (nucleolar)	NC_000070.6:125029988-125065657	WT	FMR	20.9851	24.0721	0.197993	0.041
XLOC_023976	GeneID:22634	Plagl1	pleiomorphic adenoma gene-like 1	NC_000076.6:13090787-13131694	WT	FMR	9.25976	10.62	0.197738	0.03935
XLOC_023976	GeneID:338438	Hymai	hydatidiform mole associated and imprinted transcript	NC_000076.6:13090787-13131694	WT	FMR	9.25976	10.62	0.197738	0.03935
XLOC_042404	GeneID:629116	Rps24-ps3	ribosomal protein S24, pseudogene 3	NC_000086.7:79195016-79195520	WT	FMR	272.333	312.267	0.197404	0.03365
XLOC_030799	GeneID:193385	Ripor2	RHO family interacting cell polarization regulator 2	NC_000079.6:24501540-24733806	WT	FMR	16.0863	18.4408	0.19707	0.04095
XLOC_011774	GeneID:76199	Med13l	mediator complex subunit 13-like	NC_000071.6:118560700-118765438	WT	FMR	10.51	12.0479	0.197012	0.03035
XLOC_032551	GeneID:26401	Map3k1	mitogen-activated protein kinase kinase kinase 1	NC_000079.6:111746432-111818269	WT	FMR	6.39968	7.33425	0.19665	0.03955
XLOC_046783	GeneID:66776	Pisd-ps3	phosphatidylserine decarboxylase, pseudogene 3	NT_187064.1:4572-59689	WT	FMR	133.547	153.002	0.196204	0.03245
XLOC_019183	GeneID:267019	Rps15a	ribosomal protein S15A	NC_000073.6:118104373-118116147	WT	FMR	6.57335	7.52984	0.19599	0.04735
XLOC_023175	GeneID:214162	Kmt2a	lysine (K)-specific methyltransferase 2A	NC_000075.6:44803354-44887161	WT	FMR	10.0938	11.5581	0.195435	0.0358
XLOC_038702	GeneID:50817	Capn15	calpain 15	NC_000083.6:25958363-25988572	WT	FMR	8.65593	9.90875	0.195015	0.0467
XLOC_009275	GeneID:16765	Stmn1	stathmin 1	NC_000070.6:134468319-134473843	WT	FMR	65.2356	74.6614	0.194703	0.0387
XLOC_012893	GeneID:330166	Miat	myocardial infarction associated transcript (non-protein coding)	NC_000071.6:112213227-112228948	WT	FMR	53.9999	61.7918	0.194459	0.0353
XLOC_027000	GeneID:246198	Mllt6	myeloid/lymphoid or mixed-lineage leukemia; translocated to, 6	NC_000077.6:97663411-97685461	WT	FMR	19.4984	22.3103	0.194351	0.03445
XLOC_023315	GeneID:320563	Islr2	immunoglobulin superfamily containing leucine-rich repeat 2	NC_000075.6:58196296-58208808	WT	FMR	35.3522	40.4428	0.194081	0.03655
XLOC_000203	GeneID:26921	Map4k4	mitogen-activated protein kinase kinase kinase kinase 4	NC_000067.6:39900911-40026310	WT	FMR	50.8236	58.132	0.193833	0.036
XLOC_019879	GeneID:14107	Fat1	FAT atypical cadherin 1	NC_000074.6:44935045-45052257	WT	FMR	9.0661	10.3676	0.193528	0.03395
XLOC_034392	GeneID:16597	Klf12	Kruppel-like factor 12	NC_000080.6:99866180-100284775	WT	FMR	9.53454	10.9004	0.19315	0.03635
XLOC_015230	GeneID:72102	Dusp11	dual specificity phosphatase 11 (RNA/RNP complex 1-interacting)	NC_000072.6:85942267-85962045	WT	FMR	14.6897	16.7828	0.192178	0.0391
XLOC_035421	GeneID:70790	Ubr5	ubiquitin protein ligase E3 component n-recognin 5	NC_000081.6:37967327-38078854	WT	FMR	26.3092	30.0513	0.191859	0.04725
XLOC_016907	GeneID:233490	Crebzf	CREB/ATF bZIP transcription factor	NC_000073.6:90442733-90448382	WT	FMR	18.1453	20.7215	0.191528	0.04955
XLOC_016958	GeneID:109689	Arrb1	arrestin, beta 1	NC_000073.6:99535485-99606772	WT	FMR	50.8552	58.0638	0.191243	0.0403
XLOC_011799	GeneID:269700	Hectd4	HECT domain E3 ubiquitin protein ligase 4	NC_000071.6:121219815-121368577	WT	FMR	23.0377	26.2931	0.190686	0.04
XLOC_012771	GeneID:72145	Wdfy3	WD repeat and FYVE domain containing 3	NC_000071.6:101826153-102073946	WT	FMR	19.47	22.2188	0.190528	0.03845
XLOC_043116	GeneID:13712	Elk1	ELK1, member of ETS oncogene family	NC_000086.7:20933394-20950608	WT	FMR	11.343	12.9423	0.190294	0.04915
XLOC_035047	GeneID:223752	Gramd4	GRAM domain containing 4	NC_000081.6:86053566-86137636	WT	FMR	11.0679	12.6274	0.19018	0.04725
XLOC_035524	GeneID:211401	Mtss1	metastasis suppressor 1	NC_000081.6:58941233-59082159	WT	FMR	24.2864	27.7077	0.190135	0.039
XLOC_038791	GeneID:54194	Akap8l	A kinase (PRKA) anchor protein 8-like	NC_000083.6:32321423-32350617	WT	FMR	25.7399	29.3589	0.189792	0.04645
XLOC_037128	GeneID:433022	Plcxd2	phosphatidylinositol-specific phospholipase C, X domain containing 2	NC_000082.6:45959260-46010413	WT	FMR	6.62921	7.56045	0.189636	0.0455
XLOC_007414	GeneID:73251	Setd7	SET domain containing (lysine methyltransferase) 7	NC_000069.6:51515317-51567117	WT	FMR	20.3132	23.1599	0.189213	0.04005
XLOC_002036	GeneID:19258	Ptpn4	protein tyrosine phosphatase, non-receptor type 4	NC_000067.6:119652466-119837542	WT	FMR	13.9148	15.8623	0.188983	0.0394
XLOC_019185	GeneID:233789	Smg1	SMG1 homolog, phosphatidylinositol 3-kinase-related kinase (C. elegans)	NC_000073.6:118131307-118243657	WT	FMR	14.6198	16.6652	0.188913	0.04075
XLOC_017333	GeneID:233904	Setd1a	SET domain containing 1A	NC_000073.6:127776103-127800122	WT	FMR	9.77486	11.1398	0.188575	0.0483
XLOC_002927	GeneID:12831	Col5a1	collagen, type V, alpha 1	NC_000068.7:27886394-28039510	WT	FMR	5.84105	6.65634	0.188501	0.0458
XLOC_007577	GeneID:76089	Rapgef2	Rap guanine nucleotide exchange factor (GEF) 2	NC_000069.6:79062510-79287241	WT	FMR	24.1737	27.5476	0.18849	0.0376
XLOC_033120	GeneID:54196	Pabpn1	poly(A) binding protein, nuclear 1	NC_000080.6:54894142-54898927	WT	FMR	122.985	140.068	0.187647	0.04585
XLOC_023740	GeneID:83486	Rbm5	RNA binding motif protein 5	NC_000075.6:107740494-107771009	WT	FMR	46.6834	53.0953	0.185676	0.04215
XLOC_025156	GeneID:19897	Gm10275	predicted pseudogene 10275	NC_000076.6:29693116-29702624	WT	FMR	391.285	444.998	0.185582	0.0412
XLOC_021337	GeneID:667618	Gm8730	predicted pseudogene 8730	NC_000074.6:102864774-102865872	WT	FMR	131.18	149.186	0.185564	0.0432
XLOC_019519	GeneID:12443	Ccnd1	cyclin D1	NC_000073.6:144915094-144939937	WT	FMR	50.6838	57.6314	0.18533	0.0465
XLOC_011179	GeneID:12933	Crmp1	collapsin response mediator protein 1	NC_000071.6:37242057-37337630	WT	FMR	131.572	149.602	0.185276	0.04935
XLOC_035195	GeneID:59033	Slc4a8	solute carrier family 4 (anion exchanger), member 8	NC_000081.6:100761746-100823971	WT	FMR	9.5352	10.8325	0.184037	0.0459
XLOC_009572	GeneID:13542	Dvl1	dishevelled segment polarity protein 1	NC_000070.6:155847316-155863353	WT	FMR	32.6136	37.0469	0.183879	0.04805
XLOC_028121	GeneID:268445	Ankrd13b	ankyrin repeat domain 13b	NC_000077.6:77470484-77491412	WT	FMR	43.6998	49.6119	0.183059	0.0484
XLOC_005750	GeneID:329540	Nol4l	nucleolar protein 4-like	NC_000068.7:153407460-153529971	WT	FMR	15.0991	17.1305	0.182101	0.0499
XLOC_036389	GeneID:224129	Adcy5	adenylate cyclase 5	NC_000082.6:35155635-35304549	WT	FMR	34.8741	39.5434	0.18128	0.0463
XLOC_029150	GeneID:18949	Pnn	pinin	NC_000078.6:59066918-59074017	WT	FMR	45.7239	51.845	0.181257	0.0443
XLOC_013212	GeneID:231821	Adap1	ArfGAP with dual PH domains 1	NC_000071.6:139271875-139325464	WT	FMR	71.6518	81.0088	0.177076	0.04925
XLOC_007151	GeneID:320840	Negr1	neuronal growth regulator 1	NC_000069.6:156561793-157316464	WT	FMR	54.7853	48.3539	-0.180157	0.0496
XLOC_034734	GeneID:18133	Nov	nephroblastoma overexpressed gene	NC_000081.6:54745927-54753762	WT	FMR	62.1729	54.8521	-0.180737	0.0485
XLOC_019269	GeneID:11674	Aldoa	aldolase A, fructose-bisphosphate	NC_000073.6:126795233-126809510	WT	FMR	644.557	567.275	-0.18426	0.0487
XLOC_004100	GeneID:60525	Acss2	acyl-CoA synthetase short-chain family member 2	NC_000068.7:155517952-155562746	WT	FMR	43.9511	38.6549	-0.18525	0.0472
XLOC_020293	GeneID:20312	Cx3cl1	chemokine (C-X3-C motif) ligand 1	NC_000074.6:94772179-94782427	WT	FMR	88.1221	77.41	-0.186984	0.0406
XLOC_028466	GeneID:15114	Hap1	huntingtin-associated protein 1	NC_000077.6:100347326-100356350	WT	FMR	49.7918	43.725	-0.187448	0.0375
XLOC_018879	GeneID:72590	Ppme1	protein phosphatase methylesterase 1	NC_000073.6:100326736-100371896	WT	FMR	43.5264	38.2164	-0.187698	0.03995
XLOC_039609	GeneID:109169	Igip	IgA inducing protein	NC_000084.6:36300100-36301478	WT	FMR	57.3904	50.3579	-0.18859	0.0458
XLOC_019953	GeneID:71306	Mfap3l	microfibrillar-associated protein 3-like	NC_000074.6:60632824-60676731	WT	FMR	15.3425	13.4592	-0.188948	0.04145
XLOC_037486	GeneID:68262	Agpat4	1-acylglycerol-3-phosphate O-acyltransferase 4 (lysophosphatidic acid acyltransferase, delta)	NC_000083.6:12118708-12219649	WT	FMR	35.0453	30.7205	-0.190022	0.04655
XLOC_010657	GeneID:230868	Igsf21	immunoglobulin superfamily, member 21	NC_000070.6:140026851-140246852	WT	FMR	32.7746	28.7213	-0.190453	0.04675
XLOC_022075	GeneID:72821	Scn2b	sodium channel, voltage-gated, type II, beta	NC_000075.6:45079100-45135606	WT	FMR	27.4404	24.0438	-0.190638	0.0373
XLOC_005942	GeneID:241794	Kcng1	potassium voltage-gated channel, subfamily G, member 1	NC_000068.7:168260109-168281802	WT	FMR	11.7558	10.2871	-0.192533	0.0486
XLOC_017185	GeneID:320878	Mical2	microtubule associated monooxygenase, calponin and LIM domain containing 2	NC_000073.6:112225835-112355194	WT	FMR	51.3901	44.9625	-0.192769	0.0411
XLOC_036493	GeneID:16423	Cd47	CD47 antigen (Rh-related antigen, integrin-associated signal transducer)	NC_000082.6:49855252-49912424	WT	FMR	36.4625	31.8835	-0.193603	0.0475
XLOC_002650	GeneID:269233	Fam171a1	family with sequence similarity 171, member A1	NC_000068.7:3114223-3227809	WT	FMR	26.8053	23.4288	-0.194235	0.0449
XLOC_019810	GeneID:67887	Saraf	store-operated calcium entry-associated regulatory factor	NC_000074.6:34154562-34170847	WT	FMR	133.497	116.666	-0.194431	0.03375
XLOC_034961	GeneID:239556	Cacna1i	calcium channel, voltage-dependent, alpha 1I subunit	NC_000081.6:80287237-80398292	WT	FMR	8.12371	7.09669	-0.194993	0.03665
XLOC_001443	GeneID:70155	Ogfrl1	opioid growth factor receptor-like 1	NC_000067.6:23366423-23383210	WT	FMR	34.2075	29.8805	-0.195112	0.0336
XLOC_040358	GeneID:240332	Slc6a7	solute carrier family 6 (neurotransmitter transporter, L-proline), member 7	NC_000084.6:60995375-61014199	WT	FMR	24.8155	21.6727	-0.195362	0.0342
XLOC_035416	GeneID:52589	Ncald	neurocalcin delta	NC_000081.6:37366174-37792572	WT	FMR	104.229	91.0207	-0.195485	0.0338
XLOC_005404	GeneID:228491	Zfp770	zinc finger protein 770	NC_000068.7:114193455-114201432	WT	FMR	9.50753	8.30042	-0.195886	0.04275
XLOC_031298	GeneID:72852	Mblac2	metallo-beta-lactamase domain containing 2	NC_000079.6:81711416-81753275	WT	FMR	13.9824	12.2058	-0.196051	0.04085
XLOC_024251	GeneID:14609	Gja1	gap junction protein, alpha 1	NC_000076.6:56377299-56390419	WT	FMR	107.379	93.7072	-0.196478	0.0326
XLOC_000861	GeneID:13007	Csrp1	cysteine and glycine-rich protein 1	NC_000067.6:135729196-135752229	WT	FMR	69.634	60.7561	-0.196762	0.0318
XLOC_027040	GeneID:16010	Igfbp4	insulin-like growth factor binding protein 4	NC_000077.6:99041259-99052646	WT	FMR	40.5794	35.4026	-0.196895	0.03575
XLOC_038060	GeneID:94185	Tnfrsf21	tumor necrosis factor receptor superfamily, member 21	NC_000083.6:43016554-43089188	WT	FMR	29.6883	25.8743	-0.198373	0.0318
XLOC_007422	GeneID:67542	Cog6	component of oligomeric golgi complex 6	NC_000069.6:52982122-53017223	WT	FMR	13.0614	11.3721	-0.199805	0.03845
XLOC_017103	GeneID:20597	Smpd1	sphingomyelin phosphodiesterase 1, acid lysosomal	NC_000073.6:105554359-105558389	WT	FMR	44.1476	38.4332	-0.199981	0.03035
XLOC_002198	GeneID:19735	Rgs2	regulator of G-protein signaling 2	NC_000067.6:143999337-144004149	WT	FMR	12.6744	11.0258	-0.201031	0.0399
XLOC_040614	GeneID:545276	Gal3st3	galactose-3-O-sulfotransferase 3	NC_000085.6:5298330-5308739	WT	FMR	23.7813	20.6784	-0.201705	0.03395
XLOC_042713	GeneID:76219	Arxes1	adipocyte-related X-chromosome expressed sequence 1	NC_000086.7:136033366-136034946	WT	FMR	22.9743	19.975	-0.201825	0.04345
XLOC_038588	GeneID:73233	Zfp942	zinc finger protein 942	NC_000083.6:21926962-21962464	WT	FMR	7.91239	6.87488	-0.202778	0.0496
XLOC_030373	GeneID:19141	Lgmn	legumain	NC_000078.6:102394081-102439808	WT	FMR	31.9081	27.7127	-0.203377	0.03415
XLOC_028904	GeneID:53602	Hpcal1	hippocalcin-like 1	NC_000078.6:17690749-17791944	WT	FMR	26.3424	22.8746	-0.203637	0.0484
XLOC_039360	GeneID:193813	Mcfd2	multiple coagulation factor deficiency 2	NC_000083.6:87254442-87265947	WT	FMR	17.0006	14.7609	-0.203799	0.0421
XLOC_009049	GeneID:14664	Slc6a9	solute carrier family 6 (neurotransmitter transporter, glycine), member 9	NC_000070.6:117835257-117872661	WT	FMR	9.19242	7.97945	-0.204156	0.0475
XLOC_026925	GeneID:72605	Car10	carbonic anhydrase 10	NC_000077.6:93098140-93601751	WT	FMR	15.9092	13.8029	-0.20489	0.03655
XLOC_033135	GeneID:12891	Cpne6	copine VI	NC_000080.6:55510067-55517431	WT	FMR	38.721	33.5729	-0.205823	0.02975
XLOC_004623	GeneID:109349	Fam163b	family with sequence similarity 163, member B	NC_000068.7:27110378-27142477	WT	FMR	27.0367	23.4381	-0.206063	0.02585
XLOC_026864	GeneID:192197	Bcas3	breast carcinoma amplified sequence 3	NC_000077.6:85353112-85832388	WT	FMR	6.96849	6.03988	-0.206325	0.04475
XLOC_040353	GeneID:104027	Synpo	synaptopodin	NC_000084.6:60593980-60660174	WT	FMR	15.2036	13.1765	-0.206443	0.02955
XLOC_021856	GeneID:235086	Igsf9b	immunoglobulin superfamily, member 9B	NC_000075.6:27299089-27357549	WT	FMR	14.5162	12.5793	-0.206615	0.0252
XLOC_035178	GeneID:14555	Gpd1	glycerol-3-phosphate dehydrogenase 1 (soluble)	NC_000081.6:99715533-99725008	WT	FMR	10.212	8.84841	-0.20677	0.04105
XLOC_040163	GeneID:574402	Gpr17	G protein-coupled receptor 17	NC_000084.6:31922277-31958619	WT	FMR	38.4004	33.2721	-0.206812	0.02805
XLOC_023546	GeneID:83603	Elovl4	elongation of very long chain fatty acids (FEN1/Elo2, SUR4/Elo3, yeast)-like 4	NC_000075.6:83778691-83806305	WT	FMR	25.5946	22.17	-0.207226	0.0274
XLOC_014653	GeneID:74375	Gcc1	golgi coiled coil 1	NC_000072.6:28416602-28421724	WT	FMR	4.96733	4.30133	-0.207689	0.0494
XLOC_036933	GeneID:110197	Dgkg	diacylglycerol kinase, gamma	NC_000082.6:22466567-22657300	WT	FMR	30.8945	26.74	-0.208351	0.024
XLOC_022596	GeneID:235584	Dusp7	dual specificity phosphatase 7	NC_000075.6:106368609-106375724	WT	FMR	8.59947	7.44288	-0.208387	0.04045
XLOC_027971	GeneID:11932	Atp1b2	ATPase, Na+/K+ transporting, beta 2 polypeptide	NC_000077.6:69599749-69605960	WT	FMR	148.576	128.487	-0.209579	0.02315
XLOC_002128	GeneID:381290	Atp2b4	ATPase, Ca++ transporting, plasma membrane 4	NC_000067.6:133702673-133801038	WT	FMR	31.8867	27.574	-0.209647	0.02245
XLOC_002128	GeneID:102466206	Mir6903	microRNA 6903	NC_000067.6:133702673-133801038	WT	FMR	31.8867	27.574	-0.209647	0.02245
XLOC_006200	GeneID:320024	Nceh1	neutral cholesterol ester hydrolase 1	NC_000069.6:27183003-27245266	WT	FMR	19.7945	17.1165	-0.209713	0.02585
XLOC_028581	GeneID:21763	Tex2	testis expressed gene 2	NC_000077.6:106502138-106613418	WT	FMR	17.8046	15.3957	-0.209723	0.02595
XLOC_021917	GeneID:22619	Siae	sialic acid acetylesterase	NC_000075.6:37613846-37648318	WT	FMR	5.36845	4.64158	-0.209888	0.04715
XLOC_032872	GeneID:23955	Nek4	NIMA (never in mitosis gene a)-related expressed kinase 4	NC_000080.6:30951376-30988821	WT	FMR	5.36324	4.6369	-0.209945	0.04485
XLOC_042316	GeneID:18194	Nsdhl	NAD(P) dependent steroid dehydrogenase-like	NC_000086.7:72918520-72958528	WT	FMR	33.4826	28.9433	-0.21018	0.02475
XLOC_013604	GeneID:22793	Zyx	zyxin	NC_000072.6:42349620-42380558	WT	FMR	11.9713	10.3476	-0.210285	0.0436
XLOC_027112	GeneID:68401	G6pc3	glucose 6 phosphatase, catalytic, 3	NC_000077.6:102189698-102194081	WT	FMR	27.7811	24.007	-0.210651	0.02935
XLOC_012494	GeneID:246316	Lgi2	leucine-rich repeat LGI family, member 2	NC_000071.6:52533516-52566306	WT	FMR	21.7265	18.7679	-0.211185	0.0208
XLOC_011188	GeneID:66309	Tmem128	transmembrane protein 128	NC_000071.6:38260189-38269618	WT	FMR	22.2799	19.2415	-0.211528	0.0457
XLOC_028823	GeneID:66055	Sf3b6	splicing factor 3B, subunit 6	NC_000078.6:4817607-4827659	WT	FMR	23.8791	20.6213	-0.211612	0.04265
XLOC_038091	GeneID:28064	Yipf3	Yip1 domain family, member 3	NC_000083.6:46248079-46252537	WT	FMR	20.9312	18.0654	-0.21243	0.03575
XLOC_002859	GeneID:241274	Pnpla7	patatin-like phospholipase domain containing 7	NC_000068.7:24975305-25054072	WT	FMR	4.41692	3.81158	-0.212652	0.04615
XLOC_034639	GeneID:114128	Laptm4b	lysosomal-associated protein transmembrane 4B	NC_000081.6:34238025-34284295	WT	FMR	27.2832	23.5419	-0.21278	0.0278
XLOC_022214	GeneID:69106	Stoml1	stomatin-like 1	NC_000075.6:58253163-58262524	WT	FMR	23.9755	20.6857	-0.212928	0.02935
XLOC_034399	GeneID:66200	Commd6	COMM domain containing 6	NC_000080.6:101633765-101640471	WT	FMR	30.0021	25.881	-0.213171	0.04845
XLOC_038374	GeneID:17685	Msh2	mutS homolog 2	NC_000083.6:87672556-87723713	WT	FMR	8.04323	6.93633	-0.213602	0.03855
XLOC_008673	GeneID:100041581	Zkscan16	zinc finger with KRAB and SCAN domains 16	NC_000070.6:58943567-58962624	WT	FMR	6.71714	5.7924	-0.213687	0.0271
XLOC_001818	GeneID:20254	Scg2	secretogranin II	NC_000067.6:79434668-79440090	WT	FMR	80.4061	69.3155	-0.214127	0.02085
XLOC_009593	GeneID:72098	Tmem68	transmembrane protein 68	NC_000070.6:3549040-3574848	WT	FMR	22.4488	19.3143	-0.216971	0.02815
XLOC_016167	GeneID:210135	Zfp180	zinc finger protein 180	NC_000073.6:24081896-24107709	WT	FMR	8.81278	7.58013	-0.217374	0.032
XLOC_020276	GeneID:17748	Mt1	metallothionein 1	NC_000074.6:94179083-94180327	WT	FMR	492.423	423.383	-0.217934	0.01805
XLOC_014133	GeneID:20893	Bhlhe40	basic helix-loop-helix family, member e40	NC_000072.6:108577035-108666925	WT	FMR	16.8438	14.4821	-0.217953	0.02405
XLOC_036381	GeneID:77446	Heg1	heart development protein with EGF-like domains 1	NC_000082.6:33684429-33771576	WT	FMR	2.47045	2.12372	-0.21818	0.04525
XLOC_035550	GeneID:11514	Adcy8	adenylate cyclase 8	NC_000081.6:64699034-64922296	WT	FMR	6.34431	5.45055	-0.219063	0.0339
XLOC_015452	GeneID:211187	Lrtm2	leucine-rich repeats and transmembrane domains 2	NC_000072.6:119236473-119352407	WT	FMR	14.516	12.4707	-0.219098	0.0255
XLOC_022050	GeneID:53376	Usp2	ubiquitin specific peptidase 2	NC_000075.6:44066324-44095627	WT	FMR	12.0866	10.3793	-0.219692	0.02835
XLOC_012288	GeneID:16511	Kcnh2	potassium voltage-gated channel, subfamily H (eag-related), member 2	NC_000071.6:24319584-24351681	WT	FMR	6.61316	5.67758	-0.220063	0.04055
XLOC_042409	GeneID:192216	Tmem47	transmembrane protein 47	NC_000086.7:81070643-81097875	WT	FMR	39.4783	33.8907	-0.22017	0.01745
XLOC_030498	GeneID:104885	Tmem179	transmembrane protein 179	NC_000078.6:112500183-112511160	WT	FMR	28.1183	24.1242	-0.221026	0.0193
XLOC_032419	GeneID:14062	F2r	coagulation factor II (thrombin) receptor	NC_000079.6:95601788-95618433	WT	FMR	9.91976	8.50942	-0.221243	0.02535
XLOC_029787	GeneID:105005	Fam84a	family with sequence similarity 84, member A	NC_000078.6:14147597-14152038	WT	FMR	9.46049	8.11474	-0.221371	0.02635
XLOC_024954	GeneID:12512	Cd63	CD63 antigen	NC_000076.6:128908918-128912822	WT	FMR	20.0805	17.2206	-0.221658	0.04895
XLOC_023585	GeneID:66111	Tmed3	transmembrane p24 trafficking protein 3	NC_000075.6:89699202-89705043	WT	FMR	17.9834	15.4219	-0.221684	0.03535
XLOC_018885	GeneID:27276	Plekhb1	pleckstrin homology domain containing, family B (evectins) member 1	NC_000073.6:100643895-100662394	WT	FMR	20.1838	17.3081	-0.221746	0.02765
XLOC_014645	GeneID:14763	Gpr37	G protein-coupled receptor 37	NC_000072.6:25668522-25689980	WT	FMR	11.437	9.80178	-0.222596	0.02435
XLOC_043847	GeneID:331532	Tceal5	transcription elongation factor A (SII)-like 5	NC_000086.7:136200947-136203851	WT	FMR	32.9027	28.1954	-0.222743	0.02955
XLOC_011786	GeneID:74111	Rbm19	RNA binding motif protein 19	NC_000071.6:120116512-120198971	WT	FMR	3.71804	3.18568	-0.222944	0.0481
XLOC_029464	GeneID:12652	Chga	chromogranin A	NC_000078.6:102554940-102565027	WT	FMR	57.6909	49.4201	-0.223246	0.01355
XLOC_026406	GeneID:215335	Slc36a1	solute carrier family 36 (proton/amino acid symporter), member 1	NC_000077.6:55204319-55236330	WT	FMR	11.1075	9.5126	-0.223623	0.01735
XLOC_032751	GeneID:21834	Thrb	thyroid hormone receptor beta	NC_000080.6:17598388-18040097	WT	FMR	4.1762	3.57612	-0.223796	0.0304
XLOC_041913	GeneID:22439	Xk	X-linked Kx blood group	NC_000086.7:9272783-9313245	WT	FMR	4.52558	3.87517	-0.223844	0.0286
XLOC_017586	GeneID:53420	Syt5	synaptotagmin V	NC_000073.6:4539764-4547695	WT	FMR	52.5049	44.9153	-0.225244	0.0146
XLOC_021330	GeneID:12564	Cdh8	cadherin 8	NC_000074.6:99007126-99416486	WT	FMR	9.2106	7.87774	-0.225513	0.0286
XLOC_028552	GeneID:18195	Nsf	N-ethylmaleimide sensitive fusion protein	NC_000077.6:103821781-103954056	WT	FMR	179.596	153.602	-0.225554	0.0148
XLOC_036758	GeneID:106393	Srl	sarcalumenin	NC_000082.6:4480211-4541880	WT	FMR	4.55989	3.89987	-0.225575	0.0396
XLOC_002399	GeneID:226641	Atf6	activating transcription factor 6	NC_000067.6:170704456-170867787	WT	FMR	7.90191	6.75793	-0.225621	0.01885
XLOC_035697	GeneID:20607	Sstr3	somatostatin receptor 3	NC_000081.6:78537013-78549369	WT	FMR	4.36181	3.73	-0.225749	0.0313
XLOC_013553	GeneID:100039636	Gm15487	predicted gene 15487	NC_000072.6:37805974-37807107	WT	FMR	123.113	105.269	-0.225906	0.0153
XLOC_009749	GeneID:242384	Lingo2	leucine rich repeat and Ig domain containing 2	NC_000070.6:35696777-36951744	WT	FMR	7.62725	6.5209	-0.226092	0.02945
XLOC_011559	GeneID:74596	Cds1	CDP-diacylglycerol synthase 1	NC_000071.6:101765129-101823858	WT	FMR	9.24174	7.89959	-0.226387	0.0211
XLOC_013185	GeneID:231801	Agfg2	ArfGAP with FG repeats 2	NC_000071.6:137650462-137684806	WT	FMR	17.8655	15.2622	-0.227212	0.0183
XLOC_015531	GeneID:12527	Cd9	CD9 antigen	NC_000072.6:125430929-125499609	WT	FMR	62.6122	53.4849	-0.227313	0.0154
XLOC_022049	GeneID:21838	Thy1	thymus cell antigen 1, theta	NC_000075.6:44043383-44048579	WT	FMR	127.008	108.465	-0.227688	0.01165
XLOC_033535	GeneID:58187	Cldn10	claudin 10	NC_000080.6:118787870-118874525	WT	FMR	32.8731	28.0666	-0.228053	0.0234
XLOC_029941	GeneID:66109	Tspan13	tetraspanin 13	NC_000078.6:36014554-36042478	WT	FMR	94.6926	80.7978	-0.228937	0.0121
XLOC_017392	GeneID:76429	Lhpp	phospholysine phosphohistidine inorganic pyrophosphate phosphatase	NC_000073.6:132610613-132706420	WT	FMR	12.5092	10.6712	-0.229259	0.0343
XLOC_024487	GeneID:12215	Bsg	basigin	NC_000076.6:79704357-79711979	WT	FMR	300.791	256.57	-0.22941	0.0116
XLOC_000644	GeneID:51800	Bok	BCL2-related ovarian killer	NC_000067.6:93685574-93695770	WT	FMR	8.44531	7.20041	-0.23007	0.0476
XLOC_023383	GeneID:26395	Map2k1	mitogen-activated protein kinase kinase 1	NC_000075.6:64185769-64253605	WT	FMR	63.3107	53.9689	-0.23032	0.0128
XLOC_006424	GeneID:16497	Kcnab1	potassium voltage-gated channel, shaker-related subfamily, beta member 1	NC_000069.6:64949048-65378225	WT	FMR	11.6596	9.93806	-0.230488	0.01905
XLOC_040988	GeneID:56839	Lgi1	leucine-rich repeat LGI family, member 1	NC_000085.6:38264534-38308939	WT	FMR	22.757	19.3964	-0.230525	0.01415
XLOC_002389	GeneID:19736	Rgs4	regulator of G-protein signaling 4	NC_000067.6:169741476-169747642	WT	FMR	61.5142	52.4299	-0.230529	0.0128
XLOC_007594	GeneID:18167	Npy2r	neuropeptide Y receptor Y2	NC_000069.6:82538382-82548989	WT	FMR	6.71123	5.71911	-0.230785	0.0302
XLOC_041384	GeneID:68539	Tmem109	transmembrane protein 109	NC_000085.6:10870656-10881743	WT	FMR	17.0255	14.5036	-0.231289	0.0227
XLOC_015238	GeneID:66618	Snrnp27	small nuclear ribonucleoprotein 27 (U4/U6.U5)	NC_000072.6:86675168-86684491	WT	FMR	32.9029	28.0266	-0.231417	0.0307
XLOC_008288	GeneID:75540	Fpgt	fucose-1-phosphate guanylyltransferase	NC_000069.6:155084914-155093378	WT	FMR	8.24288	7.01963	-0.231752	0.0217
XLOC_004484	GeneID:227580	C1ql3	C1q-like 3	NC_000068.7:12924033-13010864	WT	FMR	62.2118	52.9729	-0.231935	0.01885
XLOC_024699	GeneID:12226	Btg1	B cell translocation gene 1, anti-proliferative	NC_000076.6:96617000-96622813	WT	FMR	6.58446	5.60652	-0.231959	0.02015
XLOC_009645	GeneID:381511	Pdp1	pyruvate dehyrogenase phosphatase catalytic subunit 1	NC_000070.6:11958182-11966450	WT	FMR	10.2205	8.70161	-0.232108	0.0194
XLOC_022229	GeneID:67557	Larp6	La ribonucleoprotein domain family, member 6	NC_000075.6:60713120-60738801	WT	FMR	6.67577	5.68106	-0.232776	0.0375
XLOC_022432	GeneID:12040	Bckdhb	branched chain ketoacid dehydrogenase E1, beta polypeptide	NC_000075.6:83925110-84124240	WT	FMR	17.1542	14.597	-0.232886	0.04405
XLOC_042374	GeneID:67391	Fundc2	FUN14 domain containing 2	NC_000086.7:75170343-75397158	WT	FMR	16.5981	14.1165	-0.233634	0.0206
XLOC_040247	GeneID:67180	Yipf5	Yip1 domain family, member 5	NC_000084.6:40204864-40219399	WT	FMR	20.6804	17.5884	-0.23364	0.0135
XLOC_028993	GeneID:380752	Tssc1	tumor suppressing subtransferable candidate 1	NC_000078.6:28751797-28867494	WT	FMR	12.374	10.5208	-0.234069	0.03
XLOC_018142	GeneID:20733	Spint2	serine protease inhibitor, Kunitz type 2	NC_000073.6:29256329-29282066	WT	FMR	13.5977	11.552	-0.235222	0.03665
XLOC_011180	GeneID:68525	Evc2	EvC ciliary complex subunit 2	NC_000071.6:37338477-37425055	WT	FMR	2.67391	2.27105	-0.235589	0.0477
XLOC_033970	GeneID:67419	3632451O06Rik	RIKEN cDNA 3632451O06 gene	NC_000080.6:49681663-49783409	WT	FMR	19.8765	16.8742	-0.236239	0.01415
XLOC_015851	GeneID:100042450	Smim17	small integral membrane protein 17	NC_000073.6:6415174-6431086	WT	FMR	6.95637	5.90394	-0.236657	0.03615
XLOC_006045	GeneID:329575	Gm14325	predicted gene 14325	NC_000068.7:177828990-177840336	WT	FMR	6.10775	5.18287	-0.236892	0.02185
XLOC_015278	GeneID:66098	Chchd6	coiled-coil-helix-coiled-coil-helix domain containing 6	NC_000072.6:89383145-89595652	WT	FMR	50.4102	42.7644	-0.237305	0.01755
XLOC_002067	GeneID:72585	Lypd1	Ly6/Plaur domain containing 1	NC_000067.6:125676995-125913151	WT	FMR	14.0345	11.8993	-0.238103	0.01285
XLOC_001057	GeneID:68944	Tmco1	transmembrane and coiled-coil domains 1	NC_000067.6:167308669-167333978	WT	FMR	8.62304	7.31042	-0.238243	0.0155
XLOC_011701	GeneID:231630	Ficd	FIC domain containing	NC_000071.6:113735676-113740607	WT	FMR	4.59562	3.89484	-0.238696	0.0333
XLOC_003281	GeneID:74616	Scrn3	secernin 3	NC_000068.7:73312651-73337818	WT	FMR	7.01094	5.94026	-0.239081	0.02175
XLOC_031269	GeneID:93692	Glrx	glutaredoxin	NC_000079.6:75818225-75850151	WT	FMR	13.279	11.2504	-0.239165	0.03735
XLOC_004844	GeneID:66205	Cd302	CD302 antigen	NC_000068.7:60251992-60284484	WT	FMR	7.70283	6.52596	-0.2392	0.0491
XLOC_015758	GeneID:79362	Bhlhe41	basic helix-loop-helix family, member e41	NC_000072.6:145858242-145865420	WT	FMR	6.92289	5.86511	-0.239216	0.0143
XLOC_043004	GeneID:54651	Usp27x	ubiquitin specific peptidase 27, X chromosome	NC_000086.7:7372590-7375830	WT	FMR	4.08308	3.45909	-0.239266	0.03595
XLOC_010810	GeneID:230936	Phf13	PHD finger protein 13	NC_000070.6:151989630-151996179	WT	FMR	6.07606	5.14643	-0.239565	0.0224
XLOC_013163	GeneID:140709	Col26a1	collagen, type XXVI, alpha 1	NC_000071.6:136741758-136883376	WT	FMR	9.35546	7.92339	-0.239691	0.02635
XLOC_042157	GeneID:19337	Rab33a	RAB33A, member RAS oncogene family	NC_000086.7:48519284-48530240	WT	FMR	12.6411	10.7036	-0.240035	0.03865
XLOC_031906	GeneID:17828	Bloc1s5	biogenesis of lysosomal organelles complex-1, subunit 5, muted	NC_000079.6:38602705-38635876	WT	FMR	8.04436	6.80839	-0.240664	0.0394
XLOC_031921	GeneID:54326	Elovl2	elongation of very long chain fatty acids (FEN1/Elo2, SUR4/Elo3, yeast)-like 2	NC_000079.6:41182381-41220403	WT	FMR	8.47616	7.17259	-0.240918	0.01585
XLOC_028367	GeneID:103551	Epop	elongin BC and polycomb repressive complex 2 associated protein	NC_000077.6:97627386-97629716	WT	FMR	6.89789	5.83701	-0.240925	0.029
XLOC_033287	GeneID:18039	Nefl	neurofilament, light polypeptide	NC_000080.6:68083883-68087745	WT	FMR	125.031	105.787	-0.24112	0.00875
XLOC_022767	GeneID:245049	Myrip	myosin VIIA and Rab interacting protein	NC_000075.6:120302955-120476101	WT	FMR	10.1803	8.61081	-0.24156	0.01575
XLOC_032510	GeneID:67285	Cwc27	CWC27 spliceosome-associated protein	NC_000079.6:104631321-104816969	WT	FMR	9.38832	7.93769	-0.242149	0.0298
XLOC_010232	GeneID:12896	Cpt2	carnitine palmitoyltransferase 2	NC_000070.6:107903981-107923589	WT	FMR	4.43878	3.7529	-0.242156	0.0423
XLOC_042158	GeneID:20523	Slc25a14	solute carrier family 25 (mitochondrial carrier, brain), member 14	NC_000086.7:48623417-48662298	WT	FMR	14.4692	12.2327	-0.242246	0.0245
XLOC_005258	GeneID:228368	Slc35c1	solute carrier family 35, member C1	NC_000068.7:92452763-92460518	WT	FMR	5.07194	4.28763	-0.242358	0.03265
XLOC_030244	GeneID:627191	Syndig1l	synapse differentiation inducing 1 like	NC_000078.6:84677276-84698945	WT	FMR	5.00621	4.23172	-0.242475	0.03695
XLOC_036217	GeneID:72168	Aifm3	apoptosis-inducing factor, mitochondrion-associated 3	NC_000082.6:17489623-17507485	WT	FMR	6.48749	5.48207	-0.242941	0.02405
XLOC_000499	GeneID:76867	Rhbdd1	rhomboid domain containing 1	NC_000067.6:82316456-82445366	WT	FMR	5.6777	4.79691	-0.243201	0.02435
XLOC_000225	GeneID:69527	Mrps9	mitochondrial ribosomal protein S9	NC_000067.6:42851232-42905683	WT	FMR	16.1986	13.684	-0.243382	0.04025
XLOC_022618	GeneID:15587	Hyal2	hyaluronoglucosaminidase 2	NC_000075.6:107567885-107572778	WT	FMR	5.68517	4.80206	-0.243551	0.0463
XLOC_043706	GeneID:108672	Zdhhc15	zinc finger, DHHC domain containing 15	NC_000086.7:104536968-104719612	WT	FMR	4.27712	3.61251	-0.243636	0.02
XLOC_013100	GeneID:100678	Psph	phosphoserine phosphatase	NC_000071.6:129765557-129787253	WT	FMR	28.6249	24.1746	-0.24378	0.01635
XLOC_024598	GeneID:69784	1500009L16Rik	RIKEN cDNA 1500009L16 gene	NC_000076.6:83722661-83762762	WT	FMR	13.978	11.801	-0.244253	0.0315
XLOC_000723	GeneID:636808	Cntnap5a	contactin associated protein-like 5A	NC_000067.6:115665548-116587323	WT	FMR	2.88162	2.43265	-0.244349	0.01595
XLOC_003890	GeneID:12653	Chgb	chromogranin B	NC_000068.7:132781277-132795072	WT	FMR	67.6334	57.0899	-0.244502	0.00685
XLOC_003959	GeneID:74030	Rin2	Ras and Rab interactor 2	NC_000068.7:145771726-145894181	WT	FMR	7.8739	6.64317	-0.245205	0.0123
XLOC_035890	GeneID:100042529	Gm3888	predicted gene 3888	NC_000081.6:92026358-92027609	WT	FMR	15.0333	12.6787	-0.245759	0.02445
XLOC_008400	GeneID:14590	Ggh	gamma-glutamyl hydrolase	NC_000070.6:20041986-20066111	WT	FMR	14.9888	12.6411	-0.245769	0.029
XLOC_006854	GeneID:68576	Lamtor5	late endosomal/lysosomal adaptor, MAPK and MTOR activator 5	NC_000069.6:107278857-107284082	WT	FMR	24.7813	20.8996	-0.245778	0.024
XLOC_026800	GeneID:246104	Rhbdl3	rhomboid, veinlet-like 3 (Drosophila)	NC_000077.6:80300424-80355986	WT	FMR	5.57525	4.69755	-0.247128	0.0179
XLOC_028152	GeneID:69109	Fam58b	family with sequence similarity 58, member B	NC_000077.6:78750505-78751729	WT	FMR	9.10788	7.66879	-0.248116	0.042
XLOC_029250	GeneID:238276	Akap5	A kinase (PRKA) anchor protein 5	NC_000078.6:76324400-76334517	WT	FMR	12.4225	10.4574	-0.248427	0.0069
XLOC_021014	GeneID:66234	Msmo1	methylsterol monoxygenase 1	NC_000074.6:64718144-64733578	WT	FMR	143.374	120.666	-0.248771	0.00605
XLOC_039721	GeneID:69456	Commd10	COMM domain containing 10	NC_000084.6:46958782-47087995	WT	FMR	12.9994	10.9391	-0.248958	0.03115
XLOC_012183	GeneID:74051	Steap2	six transmembrane epithelial antigen of prostate 2	NC_000071.6:5664288-5716533	WT	FMR	1.58147	1.33034	-0.249464	0.03575
XLOC_020153	GeneID:12745	Clgn	calmegin	NC_000074.6:83389822-83428552	WT	FMR	4.25736	3.58131	-0.249474	0.0259
XLOC_038292	GeneID:74196	Ttc27	tetratricopeptide repeat domain 27	NC_000083.6:74717735-74863570	WT	FMR	5.90863	4.9703	-0.249491	0.0297
XLOC_035555	GeneID:110862	Kcnq3	potassium voltage-gated channel, subfamily Q, member 3	NC_000081.6:65986389-66311081	WT	FMR	28.952	24.3536	-0.249528	0.04265
XLOC_027002	GeneID:217149	Cisd3	CDGSH iron sulfur domain 3	NC_000077.6:97685464-97688625	WT	FMR	16.3167	13.7249	-0.249553	0.04885
XLOC_003182	GeneID:227937	Pkp4	plakophilin 4	NC_000068.7:59160849-59355205	WT	FMR	68.0536	57.2063	-0.250498	0.00625
XLOC_008546	GeneID:622404	Ccdc107	coiled-coil domain containing 107	NC_000070.6:43493339-43495921	WT	FMR	26.333	22.1327	-0.250696	0.025
XLOC_043434	GeneID:236848	Tmem185a	transmembrane protein 185A	NC_000086.7:70459752-70477190	WT	FMR	10.6631	8.96027	-0.251012	0.01435
XLOC_033861	GeneID:70564	Fam213a	family with sequence similarity 213, member A	NC_000080.6:40993731-41013833	WT	FMR	65.0287	54.6088	-0.251944	0.00725
XLOC_027530	GeneID:53625	B3gnt2	UDP-GlcNAc:betaGal beta-1,3-N-acetylglucosaminyltransferase 2	NC_000077.6:22834738-22860336	WT	FMR	4.98298	4.18367	-0.252241	0.02925
XLOC_033263	GeneID:380912	Zfp395	zinc finger protein 395	NC_000080.6:65358675-65398930	WT	FMR	3.57864	3.0044	-0.25233	0.0241
XLOC_029959	GeneID:15982	Ifrd1	interferon-related developmental regulator 1	NC_000078.6:40203128-40223189	WT	FMR	25.865	21.7131	-0.252436	0.0109
XLOC_040538	GeneID:110796	Tshz1	teashirt zinc finger family member 1	NC_000084.6:84011626-84086562	WT	FMR	8.09507	6.79273	-0.253052	0.009
XLOC_005278	GeneID:56348	Hsd17b12	hydroxysteroid (17-beta) dehydrogenase 12	NC_000068.7:94032696-94157909	WT	FMR	74.4004	62.4256	-0.253173	0.0058
XLOC_034702	GeneID:22045	Trhr	thyrotropin releasing hormone receptor	NC_000081.6:44195923-44235912	WT	FMR	3.03525	2.54544	-0.253903	0.03025
XLOC_038890	GeneID:14885	Gtf2h4	general transcription factor II H, polypeptide 4	NC_000083.6:35667727-35673750	WT	FMR	4.04923	3.39484	-0.254303	0.04905
XLOC_000528	GeneID:64294	Itm2c	integral membrane protein 2C	NC_000067.6:85894285-85908698	WT	FMR	171.749	143.98	-0.254432	0.00625
XLOC_007416	GeneID:433586	Maml3	mastermind like 3 (Drosophila)	NC_000069.6:51687319-52105086	WT	FMR	1.07934	0.904619	-0.254767	0.04635
XLOC_031021	GeneID:23882	Gadd45g	growth arrest and DNA-damage-inducible 45 gamma	NC_000079.6:51846674-51848475	WT	FMR	12.7976	10.7248	-0.254925	0.0286
XLOC_028148	GeneID:69071	Tmem97	transmembrane protein 97	NC_000077.6:78541816-78550735	WT	FMR	15.5651	13.0423	-0.25512	0.0206
XLOC_025598	GeneID:12952	Cry1	cryptochrome 1 (photolyase-like)	NC_000076.6:85131699-85185054	WT	FMR	6.8874	5.77055	-0.255253	0.02255
XLOC_023645	GeneID:64655	Mrps22	mitochondrial ribosomal protein S22	NC_000075.6:98588729-98601679	WT	FMR	14.4074	12.0705	-0.255317	0.02255
XLOC_016574	GeneID:21677	Tead2	TEA domain family member 2	NC_000073.6:45215752-45239234	WT	FMR	4.07501	3.41169	-0.256317	0.04165
XLOC_033811	GeneID:56794	Hacl1	2-hydroxyacyl-CoA lyase 1	NC_000080.6:31607225-31640965	WT	FMR	4.33904	3.63239	-0.256457	0.0301
XLOC_028353	GeneID:103711	Pnpo	pyridoxine 5'-phosphate oxidase	NC_000077.6:96937815-96944019	WT	FMR	8.86934	7.42487	-0.256461	0.01945
XLOC_019967	GeneID:72902	Spock3	sparc/osteonectin, cwcv and kazal-like domains proteoglycan 3	NC_000074.6:62951090-63357101	WT	FMR	24.1117	20.1845	-0.256483	0.00625
XLOC_002486	GeneID:12663	Chml	choroideremia-like	NC_000067.6:175662420-175692902	WT	FMR	3.15962	2.64327	-0.257424	0.0212
XLOC_023255	GeneID:330941	AI593442	expressed sequence AI593442	NC_000075.6:52673031-52798772	WT	FMR	17.6978	14.8022	-0.257751	0.00685
XLOC_046991	GeneID:118452	Baalc	brain and acute leukemia, cytoplasmic	NW_012132909.1:4027-79541	WT	FMR	1.51294	1.26473	-0.258524	0.0431
XLOC_010586	GeneID:71817	Tmem50a	transmembrane protein 50A	NC_000070.6:134897848-134915030	WT	FMR	49.9579	41.739	-0.259317	0.0084
XLOC_018286	GeneID:12447	Ccne1	cyclin E1	NC_000073.6:38097983-38107490	WT	FMR	6.17776	5.15873	-0.260069	0.0278
XLOC_005780	GeneID:108687	Edem2	ER degradation enhancer, mannosidase alpha-like 2	NC_000068.7:155701672-155729475	WT	FMR	9.30748	7.77206	-0.260093	0.02365
XLOC_022663	GeneID:66940	Shisa5	shisa family member 5	NC_000075.6:109038566-109057792	WT	FMR	17.3404	14.4788	-0.260195	0.01265
XLOC_010845	GeneID:66469	Fam213b	family with sequence similarity 213, member B	NC_000070.6:154896429-154899043	WT	FMR	28.599	23.8637	-0.261149	0.01885
XLOC_034591	GeneID:215654	Cdh12	cadherin 12	NC_000081.6:20448878-21598421	WT	FMR	1.56666	1.30716	-0.261253	0.01165
XLOC_035311	GeneID:68070	Pdzd2	PDZ domain containing 2	NC_000081.6:12357053-12739969	WT	FMR	8.95282	7.46929	-0.26137	0.00475
XLOC_011732	GeneID:117109	Pop5	processing of precursor 5, ribonuclease P/MRP family (S. cerevisiae)	NC_000071.6:115235588-115240972	WT	FMR	17.125	14.2804	-0.262072	0.02235
XLOC_014467	GeneID:66964	Golt1b	golgi transport 1B	NC_000072.6:142387209-142410084	WT	FMR	12.304	10.2597	-0.262143	0.0164
XLOC_040198	GeneID:81500	Sil1	endoplasmic reticulum chaperone SIL1 homolog (S. cerevisiae)	NC_000084.6:35266395-35499290	WT	FMR	14.1705	11.8141	-0.262373	0.01295
XLOC_021465	GeneID:234740	Tmem231	transmembrane protein 231	NC_000074.6:111912010-111933818	WT	FMR	3.70826	3.09096	-0.262684	0.03135
XLOC_008357	GeneID:14579	Gem	GTP binding protein (gene overexpressed in skeletal muscle)	NC_000070.6:11704446-11714993	WT	FMR	5.87298	4.89405	-0.263064	0.02315
XLOC_038800	GeneID:64385	Cyp4f14	cytochrome P450, family 4, subfamily f, polypeptide 14	NC_000083.6:32905069-32917351	WT	FMR	3.83399	3.19397	-0.263498	0.03735
XLOC_021382	GeneID:19171	Psmb10	proteasome (prosome, macropain) subunit, beta type 10	NC_000074.6:105935727-105938454	WT	FMR	10.2652	8.55002	-0.263764	0.02385
XLOC_031003	GeneID:109082	Fbxw17	F-box and WD-40 domain protein 17	NC_000079.6:50417833-50433781	WT	FMR	3.42167	2.8498	-0.263839	0.04635
XLOC_022521	GeneID:19659	Rbp1	retinol binding protein 1, cellular	NC_000075.6:98422960-98446551	WT	FMR	4.08025	3.39788	-0.264021	0.0285
XLOC_005853	GeneID:228859	Fitm2	fat storage-inducing transmembrane protein 2	NC_000068.7:163468702-163473003	WT	FMR	6.29714	5.24348	-0.264173	0.03285
XLOC_028538	GeneID:72469	Plcd3	phospholipase C, delta 3	NC_000077.6:103069235-103101658	WT	FMR	3.6895	3.07088	-0.264772	0.0265
XLOC_035988	GeneID:72393	Faim2	Fas apoptotic inhibitory molecule 2	NC_000081.6:99497004-99534883	WT	FMR	23.4658	19.5276	-0.265052	0.00395
XLOC_013908	GeneID:243499	Lrrtm4	leucine rich repeat transmembrane neuronal 4	NC_000072.6:80018857-80810162	WT	FMR	9.08373	7.5573	-0.265414	0.01025
XLOC_013086	GeneID:243274	Tmem132d	transmembrane protein 132D	NC_000071.6:127783490-128433077	WT	FMR	1.9252	1.60103	-0.266004	0.03595
XLOC_020757	GeneID:11979	Atp7b	ATPase, Cu++ transporting, beta polypeptide	NC_000074.6:21992782-22060074	WT	FMR	1.96707	1.63548	-0.266333	0.0272
XLOC_005771	GeneID:228812	Pigu	phosphatidylinositol glycan anchor biosynthesis, class U	NC_000068.7:155278242-155357424	WT	FMR	14.1439	11.7535	-0.267089	0.01215
XLOC_013491	GeneID:232670	Tspan33	tetraspanin 33	NC_000072.6:29694213-29718558	WT	FMR	8.99654	7.47541	-0.267218	0.0157
XLOC_042684	GeneID:67564	Tmem35a	transmembrane protein 35A	NC_000086.7:134295224-134305969	WT	FMR	40.3453	33.5058	-0.267992	0.0043
XLOC_035020	GeneID:170736	Parvb	parvin, beta	NC_000081.6:84232042-84315609	WT	FMR	4.53974	3.76908	-0.268398	0.03275
XLOC_031456	GeneID:74559	Elovl7	ELOVL family member 7, elongation of long chain fatty acids (yeast)	NC_000079.6:108214325-108287109	WT	FMR	1.43499	1.19138	-0.268404	0.03195
XLOC_043836	GeneID:66104	Tceal6	transcription elongation factor A (SII)-like 6	NC_000086.7:135208685-135210687	WT	FMR	17.4153	14.4582	-0.268462	0.01535
XLOC_024705	GeneID:13179	Dcn	decorin	NC_000076.6:97479499-97518163	WT	FMR	41.6337	34.5584	-0.268716	0.0047
XLOC_002450	GeneID:16524	Kcnj9	potassium inwardly-rectifying channel, subfamily J, member 9	NC_000067.6:172320500-172329332	WT	FMR	8.34954	6.93004	-0.268833	0.0082
XLOC_027645	GeneID:30939	Pttg1	pituitary tumor-transforming gene 1	NC_000077.6:43420247-43426248	WT	FMR	18.0415	14.9731	-0.268946	0.04
XLOC_011352	GeneID:68939	Rasl11b	RAS-like, family 11, member B	NC_000071.6:74195325-74199477	WT	FMR	5.4643	4.53115	-0.270161	0.0295
XLOC_041246	GeneID:12460	Ccs	copper chaperone for superoxide dismutase	NC_000085.6:4825365-4839327	WT	FMR	9.64013	7.99274	-0.270363	0.0441
XLOC_034604	GeneID:52521	Zfp622	zinc finger protein 622	NC_000081.6:25984365-25998482	WT	FMR	8.0803	6.69743	-0.270802	0.01145
XLOC_009695	GeneID:212390	Klhl32	kelch-like 32	NC_000070.6:24616225-24851113	WT	FMR	4.97164	4.12047	-0.270915	0.0337
XLOC_008941	GeneID:230584	Yipf1	Yip1 domain family, member 1	NC_000070.6:107314221-107359823	WT	FMR	19.731	16.3527	-0.270937	0.0094
XLOC_010296	GeneID:68075	Lurap1	leucine rich adaptor protein 1	NC_000070.6:116123839-116144616	WT	FMR	5.63812	4.67094	-0.271501	0.03295
XLOC_038696	GeneID:68241	Mcrip2	MAPK regulated corepressor interacting protein 2	NC_000083.6:25863697-25868784	WT	FMR	10.5484	8.73872	-0.271535	0.03735
XLOC_004725	GeneID:13830	Stom	stomatin	NC_000068.7:35313989-35337009	WT	FMR	9.42092	7.79998	-0.272398	0.00875
XLOC_016856	GeneID:100039239	Gm2115	predicted gene 2115	NC_000073.6:84528953-84578339	WT	FMR	4.39253	3.63661	-0.272456	0.02765
XLOC_040963	GeneID:54364	Rpp30	ribonuclease P/MRP 30 subunit	NC_000085.6:36083688-36104773	WT	FMR	11.9528	9.89494	-0.27259	0.02115
XLOC_035231	GeneID:66151	Prr13	proline rich 13	NC_000081.6:102459169-102462806	WT	FMR	15.1745	12.5595	-0.272875	0.01515
XLOC_020099	GeneID:75141	Rasd2	RASD family, member 2	NC_000074.6:75213943-75224113	WT	FMR	4.15919	3.44219	-0.272976	0.0202
XLOC_036772	GeneID:27426	Nagpa	N-acetylglucosamine-1-phosphodiester alpha-N-acetylglucosaminidase	NC_000082.6:5195279-5204034	WT	FMR	2.61802	2.16659	-0.273046	0.0429
XLOC_016433	GeneID:72244	1600014C10Rik	RIKEN cDNA 1600014C10 gene	NC_000073.6:38183216-38197568	WT	FMR	3.71	3.06996	-0.2732	0.01925
XLOC_019962	GeneID:234309	Cbr4	carbonyl reductase 4	NC_000074.6:61487733-61503500	WT	FMR	8.52206	7.05026	-0.273526	0.02965
XLOC_031846	GeneID:218138	Gmds	GDP-mannose 4, 6-dehydratase	NC_000079.6:31819582-32338725	WT	FMR	8.557	7.07886	-0.273588	0.02305
XLOC_019142	GeneID:50781	Dkk3	dickkopf WNT signaling pathway inhibitor 3	NC_000073.6:112116018-112159121	WT	FMR	19.8776	16.4435	-0.273628	0.0038
XLOC_031968	GeneID:67911	Zfp169	zinc finger protein 169	NC_000079.6:48480762-48513474	WT	FMR	3.2146	2.65914	-0.273679	0.0109
XLOC_029509	GeneID:66787	Gskip	GSK3B interacting protein	NC_000078.6:105685351-105703058	WT	FMR	5.42816	4.48979	-0.273815	0.01625
XLOC_010018	GeneID:56710	Brinp1	bone morphogenic protein/retinoic acid inducible neural specific 1	NC_000070.6:68761371-68954397	WT	FMR	35.207	29.1194	-0.273883	0.0018
XLOC_020935	GeneID:142980	Tlr3	toll-like receptor 3	NC_000074.6:45395664-45411949	WT	FMR	3.71341	3.0687	-0.27512	0.01395
XLOC_000064	GeneID:98741	Kcnb2	potassium voltage gated channel, Shab-related subfamily, member 2	NC_000067.6:15287156-15723751	WT	FMR	2.4117	1.99298	-0.275121	0.00475
XLOC_041250	GeneID:240518	Peli3	pellino 3	NC_000085.6:4929716-4943127	WT	FMR	2.99814	2.47738	-0.275254	0.0206
XLOC_001028	GeneID:74895	Ccdc181	coiled-coil domain containing 181	NC_000067.6:164275597-164287847	WT	FMR	7.92272	6.54535	-0.275525	0.0141
XLOC_019412	GeneID:68566	Caly	calcyon neuron-specific vesicular protein	NC_000073.6:140069879-140082569	WT	FMR	69.7529	57.6241	-0.275582	0.00385
XLOC_023513	GeneID:235504	Slc17a5	solute carrier family 17 (anion/sugar transporter), member 5	NC_000075.6:78536486-78588045	WT	FMR	6.1528	5.08217	-0.275797	0.0108
XLOC_019261	GeneID:12752	Cln3	ceroid lipofuscinosis, neuronal 3, juvenile (Batten, Spielmeyer-Vogt disease)	NC_000073.6:126571399-126595021	WT	FMR	7.34364	6.0656	-0.275845	0.0229
XLOC_020940	GeneID:69479	1700029J07Rik	RIKEN cDNA 1700029J07 gene	NC_000074.6:45934648-45975456	WT	FMR	3.91356	3.2319	-0.276099	0.0396
XLOC_009724	GeneID:100504166	4933421O10Rik	RIKEN cDNA 4933421O10 gene	NC_000070.6:33027138-33031323	WT	FMR	2.24125	1.84978	-0.276951	0.0261
XLOC_002160	GeneID:383563	Gpr25	G protein-coupled receptor 25	NC_000067.6:136258913-136260873	WT	FMR	4.66762	3.84972	-0.277936	0.0251
XLOC_032724	GeneID:72003	Synpr	synaptoporin	NC_000080.6:13284779-13615469	WT	FMR	43.2027	35.6317	-0.27796	0.0025
XLOC_000300	GeneID:227120	Plcl1	phospholipase C-like 1	NC_000067.6:55404263-55754285	WT	FMR	4.34816	3.58614	-0.277972	0.0118
XLOC_035205	GeneID:68118	Atg101	autophagy related 101	NC_000081.6:101284300-101290947	WT	FMR	12.9978	10.7165	-0.278425	0.0152
XLOC_005529	GeneID:68126	Fahd2a	fumarylacetoacetate hydrolase domain containing 2A	NC_000068.7:127436214-127444565	WT	FMR	9.31623	7.67845	-0.278932	0.0218
XLOC_029929	GeneID:79221	Hdac9	histone deacetylase 9	NC_000078.6:34047579-34917095	WT	FMR	11.9904	9.88239	-0.278945	0.0054
XLOC_043691	GeneID:213742	Xist	inactive X specific transcripts	NC_000086.7:103431516-103484957	WT	FMR	70.2201	57.8701	-0.279067	0.00425
XLOC_010161	GeneID:94043	Tm2d1	TM2 domain containing 1	NC_000070.6:98355369-98383279	WT	FMR	14.1981	11.7009	-0.279083	0.02095
XLOC_004823	GeneID:18227	Nr4a2	nuclear receptor subfamily 4, group A, member 2	NC_000068.7:57106829-57124694	WT	FMR	7.63886	6.29499	-0.279153	0.01995
XLOC_004823	GeneID:105244150	2210008N01Rik	RIKEN cDNA 2210008N01 gene	NC_000068.7:57106829-57124694	WT	FMR	7.63886	6.29499	-0.279153	0.01995
XLOC_013887	GeneID:67442	Retsat	retinol saturase (all trans retinol 13,14 reductase)	NC_000072.6:72598627-72607488	WT	FMR	4.78538	3.94216	-0.279649	0.0251
XLOC_009727	GeneID:108767	Pnrc1	proline-rich nuclear receptor coactivator 1	NC_000070.6:33245422-33248787	WT	FMR	12.2957	10.1281	-0.279799	0.0081
XLOC_038058	GeneID:627626	Ptchd4	patched domain containing 4	NC_000083.6:42315811-42507742	WT	FMR	1.59674	1.31455	-0.280566	0.03115
XLOC_021140	GeneID:234463	Tmem184c	transmembrane protein 184C	NC_000074.6:77595977-77610760	WT	FMR	29.4883	24.2693	-0.28101	0.00315
XLOC_039456	GeneID:63955	Cables1	CDK5 and Abl enzyme substrate 1	NC_000084.6:11821087-11945627	WT	FMR	4.37838	3.6029	-0.281238	0.015
XLOC_028484	GeneID:19285	Cavin1	caveolae associated 1	NC_000077.6:100956735-100971212	WT	FMR	2.55586	2.10313	-0.281266	0.02425
XLOC_008591	GeneID:94181	Nans	N-acetylneuraminic acid synthase (sialic acid synthase)	NC_000070.6:46489328-46503438	WT	FMR	6.91908	5.69229	-0.28157	0.01595
XLOC_018449	GeneID:54122	Uevld	UEV and lactate/malate dehyrogenase domains	NC_000073.6:46923215-46975911	WT	FMR	3.88313	3.19383	-0.281932	0.01765
XLOC_034733	GeneID:105853	Mal2	mal, T cell differentiation protein 2	NC_000081.6:54571365-54602846	WT	FMR	33.9804	27.9474	-0.281986	0.00205
XLOC_009959	GeneID:634731	Susd1	sushi domain containing 1	NC_000070.6:59314201-59439293	WT	FMR	2.02097	1.66215	-0.281996	0.0353
XLOC_020708	GeneID:234086	Erich1	glutamate rich 1	NC_000074.6:14025881-14090338	WT	FMR	3.47897	2.86075	-0.282267	0.04125
XLOC_038290	GeneID:67864	Yipf4	Yip1 domain family, member 4	NC_000083.6:74489492-74500277	WT	FMR	20.0475	16.4793	-0.28277	0.0042
XLOC_034988	GeneID:76457	Ccdc134	coiled-coil domain containing 134	NC_000081.6:82127899-82142203	WT	FMR	4.63954	3.81361	-0.282821	0.0362
XLOC_023424	GeneID:102633151	M5C1000I18Rik	RIKEN cDNA M5C1000I18 gene	NC_000075.6:67716224-67760933	WT	FMR	5.97098	4.9059	-0.283452	0.01285
XLOC_022812	GeneID:66079	Tmem42	transmembrane protein 42	NC_000075.6:123021036-123023491	WT	FMR	8.21948	6.75231	-0.283666	0.02455
XLOC_008143	GeneID:67553	Gstcd	glutathione S-transferase, C-terminal domain containing	NC_000069.6:132982549-133091833	WT	FMR	2.72475	2.23815	-0.283816	0.03665
XLOC_015440	GeneID:19713	Ret	ret proto-oncogene	NC_000072.6:118151747-118197744	WT	FMR	1.54364	1.26772	-0.284101	0.01785
XLOC_033841	GeneID:24131	Ldb3	LIM domain binding 3	NC_000080.6:34526698-34590323	WT	FMR	1.1651	0.956499	-0.284615	0.03815
XLOC_024399	GeneID:11540	Adora2a	adenosine A2a receptor	NC_000076.6:75316861-75334792	WT	FMR	3.14974	2.58543	-0.284827	0.0266
XLOC_033657	GeneID:268709	Fam107a	family with sequence similarity 107, member A	NC_000080.6:8296269-8318018	WT	FMR	28.4721	23.3706	-0.284851	0.00235
XLOC_016212	GeneID:27998	Exosc5	exosome component 5	NC_000073.6:25659152-25668032	WT	FMR	7.45357	6.11559	-0.285439	0.03075
XLOC_038352	GeneID:213575	Dync2li1	dynein cytoplasmic 2 light intermediate chain 1	NC_000083.6:84626495-84655568	WT	FMR	9.79084	8.03256	-0.285573	0.01495
XLOC_004863	GeneID:170738	Kcnh7	potassium voltage-gated channel, subfamily H (eag-related), member 7	NC_000068.7:62699299-63196617	WT	FMR	3.17202	2.60208	-0.285739	0.01265
XLOC_008083	GeneID:118449	Synpo2	synaptopodin 2	NC_000069.6:123076518-123236169	WT	FMR	1.35225	1.10915	-0.285898	0.0485
XLOC_032247	GeneID:408067	Zfp874b	zinc finger protein 874b	NC_000079.6:67471512-67486241	WT	FMR	2.83549	2.32542	-0.286108	0.01635
XLOC_029030	GeneID:28071	Twistnb	twist basic helix-loop-helix transcription factor 1 neighbor	NC_000078.6:33429623-33439380	WT	FMR	5.73353	4.70196	-0.28616	0.01345
XLOC_005279	GeneID:414123	Mir670hg	MIR670 host gene (non-protein coding)	NC_000068.7:94158061-94264825	WT	FMR	1.22121	1.00122	-0.286548	0.0276
XLOC_027374	GeneID:210029	Metrnl	meteorin, glial cell differentiation regulator-like	NC_000077.6:121702426-121717389	WT	FMR	3.14319	2.57683	-0.286635	0.02235
XLOC_035595	GeneID:11838	Arc	activity regulated cytoskeletal-associated protein	NC_000081.6:74669080-74672570	WT	FMR	4.55926	3.73743	-0.286752	0.0119
XLOC_001532	GeneID:72097	2010300C02Rik	RIKEN cDNA 2010300C02 gene	NC_000067.6:37611675-37720090	WT	FMR	31.0142	25.3833	-0.289047	0.00195
XLOC_034230	GeneID:18040	Nefm	neurofilament, medium polypeptide	NC_000080.6:68119544-68131371	WT	FMR	39.0394	31.9493	-0.289147	0.0025
XLOC_018324	GeneID:233168	AI987944	expressed sequence AI987944	NC_000073.6:41372922-41393379	WT	FMR	6.43721	5.26454	-0.290128	0.00735
XLOC_009504	GeneID:13806	Eno1	enolase 1, alpha non-neuron	NC_000070.6:150236725-150248873	WT	FMR	13.3062	10.881	-0.29029	0.00745
XLOC_046810	GeneID:50918	Myadm	myeloid-associated differentiation marker	NW_004058052.1:287562-297865	WT	FMR	1.70332	1.39234	-0.290833	0.037
XLOC_023270	GeneID:56506	Cib2	calcium and integrin binding family member 2	NC_000075.6:54545351-54560079	WT	FMR	15.2211	12.4406	-0.291013	0.02175
XLOC_040711	GeneID:66395	Ahnak	AHNAK nucleoprotein (desmoyokin)	NC_000085.6:8989120-9076935	WT	FMR	2.32956	1.90399	-0.291037	0.02905
XLOC_033794	GeneID:16426	Itih3	inter-alpha trypsin inhibitor, heavy chain 3	NC_000080.6:30908571-30923755	WT	FMR	2.24783	1.83588	-0.292062	0.02555
XLOC_015683	GeneID:100043890	Dynlt1-ps1	dynein light chain Tctex-type 1, pseuodogene 1	NC_000072.6:135349081-135349788	WT	FMR	137.506	112.233	-0.292995	0.0023
XLOC_014502	GeneID:108098	Med21	mediator complex subunit 21	NC_000072.6:146642578-146650600	WT	FMR	16.4881	13.4564	-0.293129	0.01825
XLOC_022575	GeneID:102632	Acad11	acyl-Coenzyme A dehydrogenase family, member 11	NC_000075.6:104063702-104127646	WT	FMR	8.97551	7.32433	-0.293297	0.0054
XLOC_025715	GeneID:67405	Nts	neurotensin	NC_000076.6:102481755-102490418	WT	FMR	5.46751	4.46027	-0.293753	0.02935
XLOC_028683	GeneID:217333	Trim47	tripartite motif-containing 47	NC_000077.6:116105749-116110235	WT	FMR	3.45528	2.81835	-0.293952	0.0208
XLOC_025514	GeneID:18551	Pcsk4	proprotein convertase subtilisin/kexin type 4	NC_000076.6:80321282-80329909	WT	FMR	2.73097	2.22729	-0.294124	0.02325
XLOC_034840	GeneID:223626	Them6	thioesterase superfamily member 6	NC_000081.6:74721233-74724373	WT	FMR	6.00021	4.8931	-0.294264	0.0191
XLOC_029648	GeneID:70435	Inf2	inverted formin, FH2 and WH2 domain containing	NC_000078.6:112588744-112615557	WT	FMR	8.66603	7.06496	-0.29469	0.00395
XLOC_037715	GeneID:76483	Lmf1	lipase maturation factor 1	NC_000083.6:25579173-25662831	WT	FMR	10.8445	8.83826	-0.29513	0.00935
XLOC_002600	GeneID:19130	Prox1	prospero homeobox 1	NC_000067.6:190118034-190217279	WT	FMR	12.2198	9.95786	-0.295314	0.00215
XLOC_026821	GeneID:66983	Zfp830	zinc finger protein 830	NC_000077.6:82764344-82767622	WT	FMR	3.91744	3.19229	-0.295318	0.0107
XLOC_039127	GeneID:28106	Mydgf	myeloid derived growth factor	NC_000083.6:56176540-56183920	WT	FMR	24.1982	19.7181	-0.295379	0.0074
XLOC_006373	GeneID:24017	Rnf13	ring finger protein 13	NC_000069.6:57736043-57835425	WT	FMR	36.1054	29.4204	-0.2954	0.004
XLOC_018697	GeneID:70420	Arpin	actin-related protein 2/3 complex inhibitor	NC_000073.6:79925358-79935264	WT	FMR	7.00033	5.6976	-0.297069	0.00895
XLOC_027719	GeneID:212706	N4bp3	NEDD4 binding protein 3	NC_000077.6:51643070-51657681	WT	FMR	2.36892	1.92801	-0.297115	0.0435
XLOC_005008	GeneID:228139	P2rx3	purinergic receptor P2X, ligand-gated ion channel, 3	NC_000068.7:84983712-85037034	WT	FMR	1.18719	0.966059	-0.297367	0.04715
XLOC_042308	GeneID:208748	Prrg3	proline rich Gla (G-carboxyglutamic acid) 3 (transmembrane)	NC_000086.7:71962156-71972722	WT	FMR	6.17281	5.02279	-0.297438	0.003
XLOC_023978	GeneID:66848	Fuca2	fucosidase, alpha-L- 2, plasma	NC_000076.6:13500568-13517275	WT	FMR	12.5918	10.2414	-0.298074	0.00325
XLOC_023698	GeneID:75686	Nudt16	nudix (nucleoside diphosphate linked moiety X)-type motif 16	NC_000075.6:105129331-105131843	WT	FMR	5.09855	4.14463	-0.298845	0.02675
XLOC_019321	GeneID:67865	Rgs10	regulator of G-protein signalling 10	NC_000073.6:128373620-128419201	WT	FMR	9.78592	7.94808	-0.300101	0.02315
XLOC_022438	GeneID:69519	Rwdd2a	RWD domain containing 2A	NC_000075.6:86571987-86574899	WT	FMR	11.2311	9.12167	-0.300129	0.0108
XLOC_036734	GeneID:18546	Pcp4	Purkinje cell protein 4	NC_000082.6:96467605-96525789	WT	FMR	144.158	116.967	-0.301547	0.00145
XLOC_036219	GeneID:18440	P2rx6	purinergic receptor P2X, ligand-gated ion channel, 6	NC_000082.6:17561854-17572012	WT	FMR	2.36982	1.92181	-0.302309	0.04735
XLOC_005421	GeneID:19419	Rasgrp1	RAS guanyl releasing protein 1	NC_000068.7:117279992-117342877	WT	FMR	24.3949	19.7754	-0.302872	0.00045
XLOC_005536	GeneID:67885	1500011K16Rik	RIKEN cDNA 1500011K16 gene	NC_000068.7:127791376-127792488	WT	FMR	25.0217	20.2816	-0.303009	0.0083
XLOC_018156	GeneID:72556	Zfp566	zinc finger protein 566	NC_000073.6:30077336-30090510	WT	FMR	2.58345	2.09296	-0.303756	0.04475
XLOC_003736	GeneID:228550	Itpka	inositol 1,4,5-trisphosphate 3-kinase A	NC_000068.7:119742336-119751253	WT	FMR	27.5814	22.3287	-0.304801	0.00215
XLOC_022814	GeneID:66446	Exosc7	exosome component 7	NC_000075.6:123113230-123136129	WT	FMR	12.4051	10.0319	-0.306338	0.01655
XLOC_021500	GeneID:74032	Sdr42e1	short chain dehydrogenase/reductase family 42E, member 1	NC_000074.6:117661398-117673713	WT	FMR	2.32877	1.88318	-0.306398	0.0171
XLOC_000043	GeneID:109294	Prex2	phosphatidylinositol-3,4,5-trisphosphate-dependent Rac exchange factor 2	NC_000067.6:10993271-11303683	WT	FMR	5.8063	4.69395	-0.306816	0.01035
XLOC_017558	GeneID:69714	Tfpt	TCF3 (E2A) fusion partner	NC_000073.6:3620323-3629929	WT	FMR	9.62129	7.77055	-0.308214	0.01325
XLOC_011996	GeneID:66455	Cnpy4	canopy FGF signaling regulator 4	NC_000071.6:138187534-138193894	WT	FMR	7.25262	5.85567	-0.308669	0.009
XLOC_031886	GeneID:68404	Nrn1	neuritin 1	NC_000079.6:36725621-36734477	WT	FMR	76.9093	62.0843	-0.308931	0.00085
XLOC_016646	GeneID:338352	Nell1	NEL-like 1	NC_000073.6:49975349-50863289	WT	FMR	27.179	21.9332	-0.309375	0.0007
XLOC_010478	GeneID:15444	Hpca	hippocalcin	NC_000070.6:129105518-129122074	WT	FMR	25.3722	20.4729	-0.309531	0.0021
XLOC_027312	GeneID:20973	Syngr2	synaptogyrin 2	NC_000077.6:117809666-117814286	WT	FMR	4.04146	3.26058	-0.309746	0.0231
XLOC_013879	GeneID:20454	St3gal5	ST3 beta-galactoside alpha-2,3-sialyltransferase 5	NC_000072.6:72097551-72154571	WT	FMR	25.0198	20.1739	-0.310575	0.00105
XLOC_010082	GeneID:101055843	Gm12551	predicted gene 12551	NC_000070.6:86626853-86670059	WT	FMR	3.53688	2.85135	-0.310832	0.01835
XLOC_010082	GeneID:11520	Plin2	perilipin 2	NC_000070.6:86626853-86670059	WT	FMR	3.53688	2.85135	-0.310832	0.01835
XLOC_011934	GeneID:12054	Bcl7b	B cell CLL/lymphoma 7B	NC_000071.6:135168371-135181852	WT	FMR	9.27032	7.47262	-0.311004	0.00525
XLOC_027148	GeneID:12921	Crhr1	corticotropin releasing hormone receptor 1	NC_000077.6:104131986-104175523	WT	FMR	3.98894	3.21475	-0.311301	0.01455
XLOC_034498	GeneID:20363	Selenop	selenoprotein P	NC_000081.6:3270766-3280508	WT	FMR	82.7059	66.619	-0.312056	0.0008
XLOC_031202	GeneID:72958	Zfp493	zinc finger protein 493	NC_000079.6:67779692-67789082	WT	FMR	1.51222	1.21769	-0.312529	0.026
XLOC_027413	GeneID:140703	Emid1	EMI domain containing 1	NC_000077.6:5106264-5152297	WT	FMR	3.47522	2.79822	-0.312595	0.01415
XLOC_034208	GeneID:219151	Scara3	scavenger receptor class A, member 3	NC_000080.6:65914384-65953930	WT	FMR	7.91022	6.36817	-0.312838	0.0023
XLOC_011553	GeneID:231510	Gpat3	glycerol-3-phosphate acyltransferase 3	NC_000071.6:100845709-100899102	WT	FMR	1.66601	1.34111	-0.312967	0.03255
XLOC_031934	GeneID:76137	Mcur1	mitochondrial calcium uniporter regulator 1	NC_000079.6:43538405-43560260	WT	FMR	7.23603	5.82344	-0.313327	0.00455
XLOC_004926	GeneID:108699	Chn1	chimerin 1	NC_000068.7:73596525-73775367	WT	FMR	54.8615	44.1419	-0.313646	0.0009
XLOC_025441	GeneID:12833	Col6a1	collagen, type VI, alpha 1	NC_000076.6:76708791-76726044	WT	FMR	24.9598	20.0751	-0.314202	0.0007
XLOC_009442	GeneID:70005	Znf41-ps	ZNF41, pseudogene	NC_000070.6:145789514-145831978	WT	FMR	1.79142	1.4401	-0.314934	0.013
XLOC_019819	GeneID:319520	Dusp4	dual specificity phosphatase 4	NC_000074.6:34807609-34819894	WT	FMR	6.17814	4.96613	-0.315051	0.0048
XLOC_033324	GeneID:213469	Lgi3	leucine-rich repeat LGI family, member 3	NC_000080.6:70530820-70538324	WT	FMR	9.17044	7.36886	-0.31555	0.00195
XLOC_004567	GeneID:83768	Dpp7	dipeptidylpeptidase 7	NC_000068.7:25352289-25356545	WT	FMR	8.32091	6.68564	-0.315675	0.00745
XLOC_035204	GeneID:15370	Nr4a1	nuclear receptor subfamily 4, group A, member 1	NC_000081.6:101254212-101274795	WT	FMR	7.40637	5.95017	-0.315837	0.00455
XLOC_027076	GeneID:27419	Naglu	alpha-N-acetylglucosaminidase (Sanfilippo disease IIIB)	NC_000077.6:101070093-101077672	WT	FMR	4.76818	3.82892	-0.316504	0.00945
XLOC_042760	GeneID:245638	Tbc1d8b	TBC1 domain family, member 8B	NC_000086.7:139684959-139754221	WT	FMR	3.76783	3.02559	-0.316516	0.0031
XLOC_006403	GeneID:18441	P2ry1	purinergic receptor P2Y, G-protein coupled 1	NC_000069.6:61002784-61008982	WT	FMR	1.15069	0.923078	-0.317979	0.02855
XLOC_004982	GeneID:20378	Frzb	frizzled-related protein	NC_000068.7:80411969-80447396	WT	FMR	4.23155	3.39382	-0.318277	0.00755
XLOC_005571	GeneID:56264	Cpxm1	carboxypeptidase X 1 (M14 family)	NC_000068.7:130390774-130397629	WT	FMR	22.0815	17.7068	-0.318531	0.0011
XLOC_010044	GeneID:66928	Dmac1	distal membrane arm assembly complex 1	NC_000070.6:75277353-75278286	WT	FMR	31.1302	24.9613	-0.318618	0.00445
XLOC_024520	GeneID:70335	Reep6	receptor accessory protein 6	NC_000076.6:80330002-80336441	WT	FMR	7.18424	5.75608	-0.319748	0.01335
XLOC_000603	GeneID:51801	Ramp1	receptor (calcitonin) activity modifying protein 1	NC_000067.6:91179821-91225196	WT	FMR	16.981	13.6034	-0.319947	0.0024
XLOC_029252	GeneID:15512	Hspa2	heat shock protein 2	NC_000078.6:76403853-76406938	WT	FMR	31.955	25.5961	-0.320115	0.00065
XLOC_021504	GeneID:68533	Mphosph6	M phase phosphoprotein 6	NC_000074.6:117791641-117801935	WT	FMR	11.5721	9.26776	-0.320361	0.00915
XLOC_015249	GeneID:72103	Aplf	aprataxin and PNKP like factor	NC_000072.6:87628424-87672203	WT	FMR	2.32043	1.85667	-0.321674	0.01545
XLOC_034169	GeneID:239133	Dleu7	deleted in lymphocytic leukemia, 7	NC_000080.6:62276228-62292979	WT	FMR	3.15544	2.52219	-0.323162	0.04245
XLOC_041741	GeneID:108689	Stn1	STN1, CST complex subunit	NC_000085.6:47501047-47537121	WT	FMR	3.33913	2.66884	-0.323263	0.01545
XLOC_006660	GeneID:20194	S100a10	S100 calcium binding protein A10 (calpactin)	NC_000069.6:93555067-93564645	WT	FMR	48.9901	39.1387	-0.323893	0.00245
XLOC_003766	GeneID:12010	B2m	beta-2 microglobulin	NC_000068.7:122120102-122186189	WT	FMR	60.9586	48.6909	-0.324178	0.00115
XLOC_023498	GeneID:69642	Mlip	muscular LMNA-interacting protein	NC_000075.6:77102083-77352781	WT	FMR	6.78112	5.41188	-0.325394	0.01775
XLOC_039850	GeneID:494504	Apcdd1	adenomatosis polyposis coli down-regulated 1	NC_000084.6:62922326-62953195	WT	FMR	7.5358	6.01296	-0.325685	0.0024
XLOC_031518	GeneID:13723	Emb	embigin	NC_000079.6:117220572-117274415	WT	FMR	4.64056	3.70074	-0.326487	0.00675
XLOC_032883	GeneID:26363	Btd	biotinidase	NC_000080.6:31641027-31668197	WT	FMR	8.52166	6.79264	-0.327162	0.0036
XLOC_025224	GeneID:103268	Cep57l1	centrosomal protein 57-like 1	NC_000076.6:41718839-41809868	WT	FMR	2.96007	2.35919	-0.327342	0.01295
XLOC_010239	GeneID:67305	Gpx7	glutathione peroxidase 7	NC_000070.6:108367776-108406713	WT	FMR	4.16871	3.32157	-0.327736	0.03285
XLOC_023140	GeneID:102644	Oaf	out at first homolog	NC_000075.6:43221277-43239816	WT	FMR	6.71955	5.35203	-0.328278	0.00385
XLOC_035600	GeneID:23936	Lynx1	Ly6/neurotoxin 1	NC_000081.6:74747855-74752979	WT	FMR	32.1196	25.5655	-0.329256	0.0006
XLOC_000285	GeneID:72085	Osgepl1	O-sialoglycoprotein endopeptidase-like 1	NC_000067.6:53312891-53332724	WT	FMR	6.02469	4.79527	-0.329274	0.01195
XLOC_028326	GeneID:104079	Nxph3	neurexophilin 3	NC_000077.6:95509845-95514565	WT	FMR	6.69344	5.32131	-0.330967	0.005
XLOC_016721	GeneID:109815	Selenos	selenoprotein S	NC_000073.6:66079648-66089405	WT	FMR	23.807	18.9227	-0.331267	0.00205
XLOC_024945	GeneID:654440	A430046D13Rik	Riken cDNA A430046D13 gene	NC_000076.6:128499246-128504242	WT	FMR	7.63064	6.06387	-0.331565	0.0034
XLOC_004805	GeneID:71684	Rbm43	RNA binding motif protein 43	NC_000068.7:51924447-51935342	WT	FMR	3.97275	3.15516	-0.332424	0.00805
XLOC_021360	GeneID:71609	Tradd	TNFRSF1A-associated via death domain	NC_000074.6:105258574-105264594	WT	FMR	2.85197	2.26494	-0.33249	0.03885
XLOC_000379	GeneID:654356	Gm7329	predicted gene 7329	NC_000067.6:65095224-65095779	WT	FMR	14.7437	11.708	-0.332597	0.02185
XLOC_039170	GeneID:67993	Nudt12	nudix (nucleoside diphosphate linked moiety X)-type motif 12	NC_000083.6:58996262-59024980	WT	FMR	1.82825	1.45174	-0.332683	0.02685
XLOC_000842	GeneID:72017	Cyb5r1	cytochrome b5 reductase 1	NC_000067.6:134405560-134411740	WT	FMR	22.1804	17.6064	-0.333184	0.00075
XLOC_034159	GeneID:68177	Ebpl	emopamil binding protein-like	NC_000080.6:61339762-61360445	WT	FMR	4.62538	3.67102	-0.333389	0.0076
XLOC_013431	GeneID:12389	Cav1	caveolin 1, caveolae protein	NC_000072.6:17306334-17341328	WT	FMR	19.1087	15.1621	-0.33376	0.00065
XLOC_036195	GeneID:67451	Pkp2	plakophilin 2	NC_000082.6:16213344-16272712	WT	FMR	4.01128	3.18021	-0.334937	0.00465
XLOC_027426	GeneID:103988	Gck	glucokinase	NC_000077.6:5900815-5950081	WT	FMR	1.91891	1.52112	-0.33515	0.0167
XLOC_008369	GeneID:208820	Triqk	triple QxxK/R motif containing	NC_000070.6:12906836-12981485	WT	FMR	7.00546	5.55116	-0.335691	0.0069
XLOC_024270	GeneID:76138	Ccdc138	coiled-coil domain containing 138	NC_000076.6:58497699-58576244	WT	FMR	2.06593	1.63601	-0.336617	0.02475
XLOC_033315	GeneID:13655	Egr3	early growth response 3	NC_000080.6:70077444-70082613	WT	FMR	15.9564	12.6239	-0.337981	0.0004
XLOC_022390	GeneID:320295	C920006O11Rik	RIKEN cDNA C920006O11 gene	NC_000075.6:78175913-78178882	WT	FMR	2.31288	1.82908	-0.338567	0.0476
XLOC_028481	GeneID:80860	Ghdc	GH3 domain containing	NC_000077.6:100766025-100770982	WT	FMR	4.86595	3.84794	-0.338633	0.00585
XLOC_033939	GeneID:12159	Bmp4	bone morphogenetic protein 4	NC_000080.6:46379523-46390669	WT	FMR	1.79239	1.41736	-0.338676	0.0444
XLOC_023993	GeneID:378431	Txlnb	taxilin beta	NC_000076.6:17782890-17845663	WT	FMR	1.29389	1.02307	-0.338815	0.01545
XLOC_041141	GeneID:433256	Acsl5	acyl-CoA synthetase long-chain family member 5	NC_000085.6:55251883-55296628	WT	FMR	4.92965	3.8927	-0.340716	0.00425
XLOC_019800	GeneID:104271	Tex15	testis expressed gene 15	NC_000074.6:33516683-33585585	WT	FMR	1.73353	1.3684	-0.341223	0.0464
XLOC_038306	GeneID:74199	Vit	vitrin	NC_000083.6:78508050-78627409	WT	FMR	2.42284	1.91197	-0.341637	0.00825
XLOC_035803	GeneID:69291	1700001L05Rik	RIKEN cDNA 1700001L05 gene	NC_000081.6:83353846-83367297	WT	FMR	1.92714	1.52054	-0.341875	0.0036
XLOC_015539	GeneID:102636180	Gm33320	predicted gene, 33320	NC_000072.6:126549321-126558592	WT	FMR	1.75221	1.38244	-0.34195	0.0067
XLOC_041373	GeneID:278795	Lrrc10b	leucine rich repeat containing 10B	NC_000085.6:10455370-10457447	WT	FMR	1.52158	1.19885	-0.343914	0.04185
XLOC_019115	GeneID:330627	Trim66	tripartite motif-containing 66	NC_000073.6:109449000-109516762	WT	FMR	2.94767	2.32148	-0.344525	0.00065
XLOC_001533	GeneID:211484	Tsga10	testis specific 10	NC_000067.6:37754569-37866737	WT	FMR	3.21666	2.53279	-0.344835	0.00975
XLOC_007010	GeneID:21338	Tacr3	tachykinin receptor 3	NC_000069.6:134829006-134934581	WT	FMR	3.82973	3.01509	-0.345044	0.002
XLOC_031931	GeneID:328232	Gfod1	glucose-fructose oxidoreductase domain containing 1	NC_000079.6:43195239-43304172	WT	FMR	12.0246	9.46667	-0.345054	0.0001
XLOC_000997	GeneID:73844	Ankrd45	ankyrin repeat domain 45	NC_000067.6:161142545-161170510	WT	FMR	4.83187	3.80126	-0.346101	0.00155
XLOC_023599	GeneID:22771	Zic1	zinc finger protein of the cerebellum 1	NC_000075.6:91358057-91389351	WT	FMR	1.33901	1.05302	-0.346633	0.01485
XLOC_033112	GeneID:140743	Rem2	rad and gem related GTP binding protein 2	NC_000080.6:54476099-54480434	WT	FMR	4.62606	3.63685	-0.347095	0.00635
XLOC_038901	GeneID:15042	H2-T24	histocompatibility 2, T region locus 24	NC_000083.6:35994503-36038174	WT	FMR	5.01551	3.94297	-0.347115	0.01725
XLOC_027651	GeneID:11548	Adra1b	adrenergic receptor, alpha 1b	NC_000077.6:43774604-43901245	WT	FMR	2.01979	1.5872	-0.34772	0.0065
XLOC_032413	GeneID:218461	Pde8b	phosphodiesterase 8B	NC_000079.6:95024104-95250400	WT	FMR	6.66838	5.23702	-0.348588	0.0012
XLOC_010962	GeneID:20349	Sema3e	sema domain, immunoglobulin domain (Ig), short basic domain, secreted, (semaphorin) 3E	NC_000071.6:14025275-14256689	WT	FMR	11.5813	9.09252	-0.349043	0.0001
XLOC_036741	GeneID:100503295	8030444G23Rik	RIKEN cDNA 8030444G23 gene	NC_000082.6:97994598-98016756	WT	FMR	2.97171	2.33268	-0.349304	0.0207
XLOC_018106	GeneID:100043772	Zfp850	zinc finger protein 850	NC_000073.6:27984470-28014382	WT	FMR	1.94437	1.52563	-0.349902	0.0105
XLOC_032560	GeneID:69590	Gpx8	glutathione peroxidase 8 (putative)	NC_000079.6:113032953-113121019	WT	FMR	10.8553	8.5133	-0.35061	0.00635
XLOC_000464	GeneID:241118	Asic4	acid-sensing (proton-gated) ion channel family member 4	NC_000067.6:75450509-75474340	WT	FMR	8.26561	6.48083	-0.350942	0.001
XLOC_010293	GeneID:72181	Nsun4	NOL1/NOP2/Sun domain family, member 4	NC_000070.6:116031769-116053876	WT	FMR	3.72293	2.91832	-0.351298	0.0177
XLOC_026094	GeneID:103784	Wdr92	WD repeat domain 92	NC_000077.6:17211892-17235200	WT	FMR	2.23995	1.75573	-0.351399	0.00575
XLOC_041386	GeneID:108673	Ccdc86	coiled-coil domain containing 86	NC_000085.6:10927860-10949266	WT	FMR	2.51965	1.97417	-0.351977	0.00545
XLOC_012174	GeneID:545725	Mterf1a	mitochondrial transcription termination factor 1a	NC_000071.6:3845172-3893933	WT	FMR	2.51713	1.97205	-0.35208	0.0495
XLOC_005994	GeneID:65112	Pmepa1	prostate transmembrane protein, androgen induced 1	NC_000068.7:173224457-173276533	WT	FMR	4.25925	3.33649	-0.352268	0.00135
XLOC_037278	GeneID:12228	Btg3	B cell translocation gene 3	NC_000082.6:78359859-78377181	WT	FMR	3.15528	2.47101	-0.352664	0.03155
XLOC_040510	GeneID:240444	Kcng2	potassium voltage-gated channel, subfamily G, member 2	NC_000084.6:80294543-80365191	WT	FMR	9.27638	7.26406	-0.352786	0.00055
XLOC_035203	GeneID:56149	Grasp	GRP1 (general receptor for phosphoinositides 1)-associated scaffold protein	NC_000081.6:101221190-101232756	WT	FMR	6.05237	4.7364	-0.353711	0.0124
XLOC_043819	GeneID:215201	Trmt2b	TRM2 tRNA methyltransferase 2B	NC_000086.7:134222954-134277026	WT	FMR	3.07349	2.40496	-0.353865	0.00935
XLOC_002635	GeneID:15483	Hsd11b1	hydroxysteroid 11-beta dehydrogenase 1	NC_000067.6:193221639-193264049	WT	FMR	8.21072	6.41874	-0.35522	0.0039
XLOC_000213	GeneID:226999	Slc9a2	solute carrier family 9 (sodium/hydrogen exchanger), member 2	NC_000067.6:40681711-40768885	WT	FMR	1.96546	1.53578	-0.355895	0.00635
XLOC_020474	GeneID:234776	Atmin	ATM interactor	NC_000074.6:116888684-116960445	WT	FMR	9.45929	7.38692	-0.356759	0.00125
XLOC_011369	GeneID:57357	Srd5a3	steroid 5 alpha-reductase 3	NC_000071.6:76140272-76155503	WT	FMR	6.58667	5.14316	-0.356893	0.0034
XLOC_023623	GeneID:102502	Pls1	plastin 1 (I-isoform)	NC_000075.6:95752641-95845306	WT	FMR	1.39404	1.088	-0.357594	0.00985
XLOC_025071	GeneID:56016	Hebp2	heme binding protein 2	NC_000076.6:18540122-18546076	WT	FMR	1.8679	1.45765	-0.357773	0.02945
XLOC_025426	GeneID:17319	Mif	macrophage migration inhibitory factor (glycosylation-inhibiting factor)	NC_000076.6:75859352-75860250	WT	FMR	36.9691	28.8401	-0.358241	0.0025
XLOC_021081	GeneID:84036	Kcnn1	potassium intermediate/small conductance calcium-activated channel, subfamily N, member 1	NC_000074.6:70842048-70865431	WT	FMR	3.37883	2.63062	-0.36112	0.004
XLOC_022961	GeneID:71746	Rgl3	ral guanine nucleotide dissociation stimulator-like 3	NC_000075.6:21971178-21989461	WT	FMR	1.07509	0.836712	-0.361658	0.0486
XLOC_001124	GeneID:21346	Tagln2	transgelin 2	NC_000067.6:172500245-172507375	WT	FMR	16.7191	13.0092	-0.361973	0.0005
XLOC_035043	GeneID:239570	Ttc38	tetratricopeptide repeat domain 38	NC_000081.6:85832303-85858822	WT	FMR	2.07078	1.60936	-0.363685	0.00495
XLOC_017930	GeneID:57278	Bcam	basal cell adhesion molecule	NC_000073.6:19749671-19796809	WT	FMR	2.34052	1.81818	-0.364333	0.0092
XLOC_041185	GeneID:214084	Slc18a2	solute carrier family 18 (vesicular monoamine), member 2	NC_000085.6:59260877-59296012	WT	FMR	2.59512	2.01548	-0.364674	0.00295
XLOC_038395	GeneID:11516	Adcyap1	adenylate cyclase activating polypeptide 1	NC_000083.6:93194340-93206541	WT	FMR	1.63052	1.26625	-0.364772	0.0092
XLOC_027899	GeneID:192976	Lrrc75a	leucine rich repeat containing 75A	NC_000077.6:62604883-62648582	WT	FMR	2.84363	2.20648	-0.365987	0.021
XLOC_042734	GeneID:594844	Tceal3	transcription elongation factor A (SII)-like 3	NC_000086.7:136590843-136668377	WT	FMR	47.4364	36.7865	-0.366819	5e-05
XLOC_011298	GeneID:68303	Fam114a1	family with sequence similarity 114, member A1	NC_000071.6:64952029-65041901	WT	FMR	3.24847	2.5183	-0.36731	0.0049
XLOC_018808	GeneID:68472	Tmem126b	transmembrane protein 126B	NC_000073.6:90468832-90475995	WT	FMR	12.8441	9.95579	-0.367504	0.00305
XLOC_038433	GeneID:547127	Tmem181b-ps	transmembrane protein 181B, pseudogene	NC_000083.6:6439001-6450994	WT	FMR	91.6712	70.9924	-0.368804	5e-05
XLOC_026958	GeneID:237928	Phospho1	phosphatase, orphan 1	NC_000077.6:95823954-95845734	WT	FMR	6.84605	5.30124	-0.368943	0.0061
XLOC_001821	GeneID:69368	Wdfy1	WD repeat and FYVE domain containing 1	NC_000067.6:79702261-79781445	WT	FMR	13.1891	10.2129	-0.36895	0.00035
XLOC_029908	GeneID:12033	Bcap29	B cell receptor associated protein 29	NC_000078.6:31595353-31634658	WT	FMR	18.6564	14.4341	-0.370198	0.0002
XLOC_028957	GeneID:100043407	Gm4419	predicted gene 4419	NC_000078.6:21417706-21421064	WT	FMR	2.24034	1.73287	-0.370556	0.00875
XLOC_024418	GeneID:20203	S100b	S100 protein, beta polypeptide, neural	NC_000076.6:76253835-76261319	WT	FMR	13.1497	10.1705	-0.370638	0.00065
XLOC_040707	GeneID:225898	Eml3	echinoderm microtubule associated protein like 3	NC_000085.6:8929693-8941582	WT	FMR	2.47006	1.91023	-0.370797	0.0079
XLOC_012675	GeneID:665864	Gm7832	predicted gene 7832	NC_000071.6:91760222-91761684	WT	FMR	2.5621	1.97973	-0.372023	0.02065
XLOC_019309	GeneID:77613	Prss36	protease, serine 36	NC_000073.6:127932637-127946725	WT	FMR	2.89905	2.23805	-0.373337	0.0168
XLOC_002282	GeneID:329274	Fam163a	family with sequence similarity 163, member A	NC_000067.6:156075955-156205455	WT	FMR	4.34233	3.35179	-0.373535	0.00095
XLOC_001208	GeneID:208795	Tmem63a	transmembrane protein 63a	NC_000067.6:180942261-180975104	WT	FMR	1.57282	1.21351	-0.374169	0.0076
XLOC_044007	GeneID:211612	Ptchd1	patched domain containing 1	NC_000086.7:155569735-155624178	WT	FMR	3.34796	2.58163	-0.375	0.0004
XLOC_006744	GeneID:56338	Txnip	thioredoxin interacting protein	NC_000069.6:96555767-96566801	WT	FMR	14.3511	11.0396	-0.378476	0.0002
XLOC_010545	GeneID:14748	Gpr3	G-protein coupled receptor 3	NC_000070.6:133209339-133212536	WT	FMR	2.96483	2.27892	-0.379597	0.00395
XLOC_029800	GeneID:382571	Kcnf1	potassium voltage-gated channel, subfamily F, member 1	NC_000078.6:17172099-17176888	WT	FMR	7.65668	5.88407	-0.379904	0.0002
XLOC_011149	GeneID:14772	Grk4	G protein-coupled receptor kinase 4	NC_000071.6:34660378-34755305	WT	FMR	1.17535	0.903066	-0.380188	0.02815
XLOC_036446	GeneID:212153	Ccdc191	coiled-coil domain containing 191	NC_000082.6:43889751-43964314	WT	FMR	1.51466	1.1636	-0.380389	0.00915
XLOC_000915	GeneID:19225	Ptgs2	prostaglandin-endoperoxide synthase 2	NC_000067.6:150100030-150108234	WT	FMR	1.40382	1.07825	-0.380668	0.00425
XLOC_031192	GeneID:380855	Rsl1	regulator of sex limited protein 1	NC_000079.6:67173181-67183499	WT	FMR	1.37577	1.05643	-0.381046	0.0364
XLOC_038586	GeneID:70081	Zfp995	zinc finger protein 995	NC_000083.6:21879569-21909926	WT	FMR	2.45297	1.88343	-0.381168	0.0064
XLOC_001799	GeneID:19711	Resp18	regulated endocrine-specific protein 18	NC_000067.6:75272196-75278458	WT	FMR	16.0908	12.3513	-0.381573	0.0028
XLOC_022444	GeneID:244958	Mrap2	melanocortin 2 receptor accessory protein 2	NC_000075.6:87144223-87184051	WT	FMR	1.42981	1.09698	-0.38228	0.03585
XLOC_034636	GeneID:54381	Cpq	carboxypeptidase Q	NC_000081.6:33083128-33653436	WT	FMR	11.0654	8.48955	-0.382299	0.0004
XLOC_008775	GeneID:52829	Lurap1l	leucine rich adaptor protein 1-like	NC_000070.6:80910685-80954301	WT	FMR	3.84843	2.95084	-0.383146	0.00445
XLOC_026807	GeneID:103743	Tmem98	transmembrane protein 98	NC_000077.6:80805814-80822033	WT	FMR	4.48922	3.4406	-0.383804	0.0049
XLOC_037182	GeneID:66497	Cmss1	cms small ribosomal subunit 1	NC_000082.6:57266138-57606867	WT	FMR	4.81979	3.69194	-0.384591	0.01515
XLOC_035628	GeneID:223646	Naprt	nicotinate phosphoribosyltransferase	NC_000081.6:75890963-75894481	WT	FMR	4.75482	3.64088	-0.385103	0.0032
XLOC_023240	GeneID:244864	Layn	layilin	NC_000075.6:51046417-51077209	WT	FMR	1.62102	1.24098	-0.38542	0.0356
XLOC_020379	GeneID:108167550	Gm38250	predicted gene, 38250	NC_000074.6:105566181-105582002	WT	FMR	1.60931	1.23069	-0.386975	0.04965
XLOC_010994	GeneID:14190	Fgl2	fibrinogen-like protein 2	NC_000071.6:21291839-21424677	WT	FMR	1.10127	0.842059	-0.387177	0.02435
XLOC_004243	GeneID:12608	Cebpb	CCAAT/enhancer binding protein (C/EBP), beta	NC_000068.7:167688914-167690432	WT	FMR	6.29344	4.81124	-0.387441	0.0026
XLOC_004677	GeneID:98970	Fibcd1	fibrinogen C domain containing 1	NC_000068.7:31813289-31846647	WT	FMR	6.85082	5.2317	-0.388996	0.00015
XLOC_010757	GeneID:100041677	Zfp984	zinc finger protein 984	NC_000070.6:147753973-147809788	WT	FMR	3.7243	2.84285	-0.389634	0.0017
XLOC_022125	GeneID:12955	Cryab	crystallin, alpha B	NC_000075.6:50751071-50756636	WT	FMR	12.6352	9.63027	-0.391796	0.0019
XLOC_013103	GeneID:110006	Gusb	glucuronidase, beta	NC_000071.6:129989010-130003044	WT	FMR	5.9228	4.51094	-0.392852	0.0015
XLOC_023709	GeneID:67905	Ppm1m	protein phosphatase 1M	NC_000075.6:106194952-106199233	WT	FMR	6.47444	4.93094	-0.392893	0.00135
XLOC_029123	GeneID:100101806	Srp54c	signal recognition particle 54C	NC_000078.6:55230128-55278984	WT	FMR	1.99934	1.52207	-0.393491	0.00615
XLOC_038537	GeneID:213389	Prdm9	PR domain containing 9	NC_000083.6:15543071-15564376	WT	FMR	1.00556	0.764982	-0.394507	0.0131
XLOC_020171	GeneID:74337	Palm3	paralemmin 3	NC_000074.6:84021044-84042629	WT	FMR	1.94116	1.47659	-0.394646	0.0229
XLOC_033180	GeneID:14180	Fgf9	fibroblast growth factor 9	NC_000080.6:58072685-58112854	WT	FMR	3.12547	2.37717	-0.394831	0.001
XLOC_003042	GeneID:227753	Gsn	gelsolin	NC_000068.7:35256358-35307902	WT	FMR	18.0803	13.744	-0.395615	5e-05
XLOC_025419	GeneID:71733	Susd2	sushi domain containing 2	NC_000076.6:75636618-75644008	WT	FMR	1.26109	0.958126	-0.396381	0.01325
XLOC_029099	GeneID:12810	Coch	cochlin	NC_000078.6:51593272-51605773	WT	FMR	4.69903	3.56898	-0.396851	0.00135
XLOC_036387	GeneID:107589	Mylk	myosin, light polypeptide kinase	NC_000082.6:34745198-35002436	WT	FMR	1.23493	0.937842	-0.397011	0.0012
XLOC_042759	GeneID:66889	Rnf128	ring finger protein 128	NC_000086.7:139563339-139673145	WT	FMR	9.57666	7.27203	-0.397164	0.00015
XLOC_016566	GeneID:20130	Rras	related RAS viral (r-ras) oncogene	NC_000073.6:45018006-45021647	WT	FMR	12.4355	9.43997	-0.397615	0.00125
XLOC_023471	GeneID:546143	Ccpg1os	cell cycle progression 1, opposite strand	NC_000075.6:72979716-72985376	WT	FMR	5.78978	4.39248	-0.398472	0.02215
XLOC_005453	GeneID:98878	Ehd4	EH-domain containing 4	NC_000068.7:120089486-120154575	WT	FMR	1.20675	0.915472	-0.398543	0.00945
XLOC_012781	GeneID:114664	Hsd17b11	hydroxysteroid (17-beta) dehydrogenase 11	NC_000071.6:103989764-104021796	WT	FMR	10.9401	8.29779	-0.398828	0.00045
XLOC_030271	GeneID:238331	Zdhhc22	zinc finger, DHHC-type containing 22	NC_000078.6:86980762-86991156	WT	FMR	6.49216	4.92366	-0.398968	0.00015
XLOC_002173	GeneID:16876	Lhx9	LIM homeobox protein 9	NC_000067.6:138825185-138848644	WT	FMR	2.42479	1.83759	-0.400048	0.00555
XLOC_005603	GeneID:246313	Prokr2	prokineticin receptor 2	NC_000068.7:132369704-132385501	WT	FMR	2.33037	1.76584	-0.400202	0.00115
XLOC_008719	GeneID:230279	Tmem268	transmembrane protein 268	NC_000070.6:63558416-63586357	WT	FMR	2.5035	1.89557	-0.401316	0.0014
XLOC_035466	GeneID:67498	Kcnv1	potassium channel, subfamily V, member 1	NC_000081.6:45096085-45116490	WT	FMR	1.8712	1.41623	-0.401908	5e-05
XLOC_023843	GeneID:21813	Tgfbr2	transforming growth factor, beta receptor II	NC_000075.6:116087694-116175363	WT	FMR	1.2277	0.928849	-0.402446	0.0019
XLOC_027976	GeneID:12514	Cd68	CD68 antigen	NC_000077.6:69664212-69666170	WT	FMR	5.45217	4.12497	-0.402449	0.01405
XLOC_042962	GeneID:17318	Mid1	midline 1	NC_000086.7:169685198-169990798	WT	FMR	1.65988	1.25571	-0.402578	0.0125
XLOC_035772	GeneID:56448	Cyp2d22	cytochrome P450, family 2, subfamily d, polypeptide 22	NC_000081.6:82370526-82380260	WT	FMR	4.66514	3.52823	-0.402977	0.00055
XLOC_010860	GeneID:246228	Vwa1	von Willebrand factor A domain containing 1	NC_000070.6:155768494-155774561	WT	FMR	3.15102	2.38252	-0.403327	0.00285
XLOC_031264	GeneID:18548	Pcsk1	proprotein convertase subtilisin/kexin type 1	NC_000079.6:75089419-75134861	WT	FMR	13.7643	10.4	-0.404347	0.0001
XLOC_027003	GeneID:26446	Psmb3	proteasome (prosome, macropain) subunit, beta type 3	NC_000077.6:97703433-97713500	WT	FMR	10.0325	7.57831	-0.404734	0.0045
XLOC_030901	GeneID:68750	Rreb1	ras responsive element binding protein 1	NC_000079.6:37778379-37952005	WT	FMR	5.0386	3.8056	-0.404897	0.0001
XLOC_012482	GeneID:80334	Kcnip4	Kv channel interacting protein 4	NC_000071.6:48389502-49524904	WT	FMR	5.86942	4.43013	-0.405868	0.00345
XLOC_023942	GeneID:22353	Vip	vasoactive intestinal polypeptide	NC_000076.6:5639192-5647617	WT	FMR	6.05241	4.56615	-0.406533	0.00115
XLOC_041238	GeneID:171180	Syt12	synaptotagmin XII	NC_000085.6:4425456-4477143	WT	FMR	3.36199	2.53606	-0.406727	0.00155
XLOC_043562	GeneID:331461	Il1rapl1	interleukin 1 receptor accessory protein-like 1	NC_000086.7:86747241-88115623	WT	FMR	1.71805	1.29582	-0.406909	0.00695
XLOC_028379	GeneID:72324	Plxdc1	plexin domain containing 1	NC_000077.6:97923236-97986668	WT	FMR	1.52519	1.15035	-0.406918	0.00715
XLOC_020598	GeneID:234878	Map3k21	mitogen-activated protein kinase kinase kinase 21	NC_000074.6:125910449-125947440	WT	FMR	1.03543	0.780815	-0.407179	0.00675
XLOC_013285	GeneID:67235	Zkscan14	zinc finger with KRAB and SCAN domains 14	NC_000071.6:145194945-145204167	WT	FMR	2.15992	1.62726	-0.408536	0.0069
XLOC_025676	GeneID:12905	Cradd	CASP2 and RIPK1 domain containing adaptor with death domain	NC_000076.6:95174738-95324133	WT	FMR	2.3677	1.78346	-0.40881	0.0109
XLOC_023720	GeneID:108068	Grm2	glutamate receptor, metabotropic 2	NC_000075.6:106644533-106656109	WT	FMR	11.235	8.46181	-0.408961	5e-05
XLOC_034122	GeneID:68631	Cryl1	crystallin, lambda 1	NC_000080.6:57275033-57398483	WT	FMR	6.51743	4.9074	-0.409344	0.0065
XLOC_026798	GeneID:71956	Rnf135	ring finger protein 135	NC_000077.6:80183871-80199753	WT	FMR	1.21259	0.910542	-0.413294	0.0372
XLOC_020344	GeneID:12354	Car7	carbonic anhydrase 7	NC_000074.6:104534693-104550347	WT	FMR	1.75822	1.3199	-0.413691	0.0285
XLOC_018891	GeneID:18442	P2ry2	purinergic receptor P2Y, G-protein coupled 2	NC_000073.6:100996567-101012053	WT	FMR	1.12894	0.846656	-0.415118	0.01315
XLOC_035935	GeneID:105827	Amigo2	adhesion molecule with Ig like domain 2	NC_000081.6:97244073-97385693	WT	FMR	5.88455	4.4106	-0.415957	0.0014
XLOC_025166	GeneID:21987	Tpd52l1	tumor protein D52-like 1	NC_000076.6:31332372-31446144	WT	FMR	6.20763	4.64625	-0.417976	0.0257
XLOC_017269	GeneID:54376	Cacng3	calcium channel, voltage-dependent, gamma subunit 3	NC_000073.6:122671743-122769393	WT	FMR	20.1946	15.0997	-0.419447	5e-05
XLOC_023668	GeneID:245020	Slc35g2	solute carrier family 35, member G2	NC_000075.6:100552187-100571085	WT	FMR	4.12739	3.08524	-0.419844	0.0018
XLOC_011660	GeneID:231605	Galnt9	polypeptide N-acetylgalactosaminyltransferase 9	NC_000071.6:110544226-110621383	WT	FMR	21.7795	16.27	-0.420751	5e-05
XLOC_007977	GeneID:14865	Gstm4	glutathione S-transferase, mu 4	NC_000069.6:108030569-108045082	WT	FMR	4.75543	3.54916	-0.422098	0.0019
XLOC_019839	GeneID:621080	AI429214	expressed sequence AI429214	NC_000074.6:36985572-37024238	WT	FMR	1.39959	1.04414	-0.422696	0.0224
XLOC_039798	GeneID:225583	A730017C20Rik	RIKEN cDNA A730017C20 gene	NC_000084.6:59062180-59076962	WT	FMR	11.9335	8.89749	-0.423546	0.00015
XLOC_004954	GeneID:78802	Ttc30a1	tetratricopeptide repeat domain 30A1	NC_000068.7:75979105-75981967	WT	FMR	2.11417	1.57584	-0.423968	0.0017
XLOC_024457	GeneID:50723	Icosl	icos ligand	NC_000076.6:78069367-78079525	WT	FMR	1.71001	1.27371	-0.424968	0.0055
XLOC_027044	GeneID:101056001	A830036E02Rik	RIKEN cDNA A830036E02 gene	NC_000077.6:99415663-99425499	WT	FMR	1.6957	1.26303	-0.424989	0.0014
XLOC_012994	GeneID:257635	Sdsl	serine dehydratase-like	NC_000071.6:120458192-120472823	WT	FMR	2.20959	1.64576	-0.425021	0.0188
XLOC_034593	GeneID:320865	Cdh18	cadherin 18	NC_000081.6:22548896-23474432	WT	FMR	2.73122	2.03305	-0.425899	0.0013
XLOC_032919	GeneID:100041231	Gm3219	predicted pseudogene 3219	NC_000080.6:34345054-34345686	WT	FMR	6.44767	4.79657	-0.426774	0.01985
XLOC_002820	GeneID:76467	Msrb2	methionine sulfoxide reductase B2	NC_000068.7:19371410-19394976	WT	FMR	6.14627	4.56124	-0.430283	0.0013
XLOC_021383	GeneID:16816	Lcat	lecithin cholesterol acyltransferase	NC_000074.6:105939550-105943402	WT	FMR	13.1276	9.7386	-0.43082	0.00015
XLOC_015218	GeneID:13656	Egr4	early growth response 4	NC_000072.6:85511121-85513542	WT	FMR	4.19625	3.1109	-0.431766	0.00045
XLOC_043027	GeneID:13595	Ebp	phenylalkylamine Ca2+ antagonist (emopamil) binding protein	NC_000086.7:8185328-8193512	WT	FMR	7.7514	5.74525	-0.432087	0.00015
XLOC_028272	GeneID:18121	Nog	noggin	NC_000077.6:89300637-89302559	WT	FMR	2.35161	1.74255	-0.43245	0.00305
XLOC_038319	GeneID:319625	Galm	galactose mutarotase	NC_000083.6:80127456-80185032	WT	FMR	1.39776	1.03436	-0.434374	0.0139
XLOC_043863	GeneID:100034363	Tmsb15b2	thymosin beta 15b2	NC_000086.7:136954987-136976874	WT	FMR	16.4461	12.1585	-0.435781	0.00575
XLOC_043863	GeneID:399591	Tmsb15l	thymosin beta 15b like	NC_000086.7:136954987-136976874	WT	FMR	16.4461	12.1585	-0.435781	0.00575
XLOC_043863	GeneID:666244	Tmsb15b1	thymosin beta 15b1	NC_000086.7:136954987-136976874	WT	FMR	16.4461	12.1585	-0.435781	0.00575
XLOC_026857	GeneID:12351	Car4	carbonic anhydrase 4	NC_000077.6:84957753-84966054	WT	FMR	2.69519	1.9911	-0.436822	0.0131
XLOC_013126	GeneID:214292	Syna	syncytin a	NC_000071.6:134557253-134577076	WT	FMR	1.20066	0.886017	-0.438422	0.00285
XLOC_021708	GeneID:22068	Trpc6	transient receptor potential cation channel, subfamily C, member 6	NC_000075.6:8543930-8740988	WT	FMR	1.73524	1.27886	-0.440269	0.0018
XLOC_009170	GeneID:100039968	Tmem35b	transmembrane protein 35B	NC_000070.6:127126042-127129660	WT	FMR	3.71542	2.73136	-0.443908	0.00675
XLOC_001757	GeneID:111175	Pecr	peroxisomal trans-2-enoyl-CoA reductase	NC_000067.6:72236010-72284314	WT	FMR	4.54063	3.33761	-0.444078	0.02365
XLOC_012428	GeneID:17160	Man2b2	mannosidase 2, alpha B2	NC_000071.6:36806812-36830649	WT	FMR	9.89846	7.26851	-0.445544	0.00015
XLOC_009376	GeneID:277743	Fam131c	family with sequence similarity 131, member C	NC_000070.6:141368191-141384174	WT	FMR	2.46162	1.80748	-0.445632	0.00875
XLOC_006870	GeneID:26442	Psma5	proteasome (prosome, macropain) subunit, alpha type 5	NC_000069.6:108256925-108279952	WT	FMR	1.90319	1.39736	-0.44572	0.02995
XLOC_032430	GeneID:15212	Hexb	hexosaminidase B	NC_000079.6:97137936-97198357	WT	FMR	10.5743	7.75941	-0.446539	0.01675
XLOC_029475	GeneID:52668	Ifi27	interferon, alpha-inducible protein 27	NC_000078.6:103433872-103443680	WT	FMR	10.2424	7.5122	-0.447247	0.00055
XLOC_028596	GeneID:140723	Cacng5	calcium channel, voltage-dependent, gamma subunit 5	NC_000077.6:107874603-107915055	WT	FMR	5.95438	4.36665	-0.447424	5e-05
XLOC_021496	GeneID:69528	1700030J22Rik	RIKEN cDNA 1700030J22 gene	NC_000074.6:116969598-116978954	WT	FMR	1.66378	1.21956	-0.448108	0.00185
XLOC_031955	GeneID:22017	Tpmt	thiopurine methyltransferase	NC_000079.6:47021986-47043338	WT	FMR	6.81676	4.99515	-0.44856	5e-05
XLOC_018269	GeneID:56330	Pdcd5	programmed cell death 5	NC_000073.6:35641984-35647482	WT	FMR	4.64165	3.39128	-0.452805	0.0202
XLOC_020006	GeneID:80720	Pbx4	pre B cell leukemia homeobox 4	NC_000074.6:69832474-69872292	WT	FMR	5.38303	3.92139	-0.457051	0.005
XLOC_004665	GeneID:64292	Ptges	prostaglandin E synthase	NC_000068.7:30889470-30903297	WT	FMR	1.28498	0.935151	-0.458472	0.0021
XLOC_017497	GeneID:67186	Rplp2	ribosomal protein, large P2	NC_000073.6:141447463-141451350	WT	FMR	8.63836	6.25954	-0.464701	0.04265
XLOC_000752	GeneID:226359	C1ql2	complement component 1, q subcomponent-like 2	NC_000067.6:120340581-120343174	WT	FMR	5.82419	4.20646	-0.469449	0.00035
XLOC_003632	GeneID:12064	Bdnf	brain derived neurotrophic factor	NC_000068.7:109674699-109727043	WT	FMR	14.843	10.7133	-0.470373	5e-05
XLOC_002145	GeneID:171469	Gpr37l1	G protein-coupled receptor 37-like 1	NC_000067.6:135160249-135167681	WT	FMR	26.7893	19.3251	-0.471185	5e-05
XLOC_024300	GeneID:65971	Tbata	thymus, brain and testes associated	NC_000076.6:61171963-61188841	WT	FMR	2.17731	1.57054	-0.471279	0.0217
XLOC_038919	GeneID:67676	Rpp21	ribonuclease P 21 subunit	NC_000083.6:36255666-36258761	WT	FMR	8.82925	6.35261	-0.474941	0.02215
XLOC_014922	GeneID:107607	Nod1	nucleotide-binding oligomerization domain containing 1	NC_000072.6:54923941-54972672	WT	FMR	1.15061	0.827674	-0.475269	0.0012
XLOC_029503	GeneID:69952	Tunar	Tcl1 upstream neural differentiation associated RNA	NC_000078.6:105336593-105383932	WT	FMR	9.689	6.95865	-0.477539	5e-05
XLOC_044049	GeneID:56078	Car5b	carbonic anhydrase 5b, mitochondrial	NC_000086.7:163975331-164028010	WT	FMR	4.15771	2.97978	-0.480581	0.00035
XLOC_017923	GeneID:19698	Relb	avian reticuloendotheliosis viral (v-rel) oncogene related B	NC_000073.6:19606216-19629438	WT	FMR	3.12202	2.23645	-0.481266	0.00075
XLOC_041708	GeneID:56626	Poll	polymerase (DNA directed), lambda	NC_000085.6:45552274-45560543	WT	FMR	4.23431	3.02876	-0.483398	5e-05
XLOC_001573	GeneID:14200	Fhl2	four and a half LIM domains 2	NC_000067.6:43123070-43198299	WT	FMR	5.42317	3.87198	-0.486065	0.0003
XLOC_033736	GeneID:218820	Zfp503	zinc finger protein 503	NC_000080.6:21983961-21989601	WT	FMR	1.65515	1.18145	-0.486405	0.00025
XLOC_019828	GeneID:100502846	Gm19410	predicted gene, 19410	NC_000074.6:35765660-35818048	WT	FMR	1.07387	0.766522	-0.486419	0.0001
XLOC_043506	GeneID:102866	Pls3	plastin 3 (T-isoform)	NC_000086.7:75785653-75875178	WT	FMR	49.2671	35.1145	-0.488557	5e-05
XLOC_017347	GeneID:21804	Tgfb1i1	transforming growth factor beta 1 induced transcript 1	NC_000073.6:128246811-128255699	WT	FMR	7.26067	5.1674	-0.490664	0.00015
XLOC_043005	GeneID:68355	2010204K13Rik	RIKEN cDNA 2010204K13 gene	NC_000086.7:7411816-7422988	WT	FMR	18.0718	12.8313	-0.494079	0.0006
XLOC_003782	GeneID:59010	Sqor	sulfide quinone oxidoreductase	NC_000068.7:122764927-122809569	WT	FMR	1.95416	1.38732	-0.494254	0.00465
XLOC_030917	GeneID:14538	Gcnt2	glucosaminyl (N-acetyl) transferase 2, I-branching enzyme	NC_000079.6:40859767-40960892	WT	FMR	2.76352	1.96053	-0.495263	0.0003
XLOC_035946	GeneID:12824	Col2a1	collagen, type II, alpha 1	NC_000081.6:97975601-98004724	WT	FMR	1.30019	0.92223	-0.495529	0.0004
XLOC_041621	GeneID:19662	Rbp4	retinol binding protein 4, plasma	NC_000085.6:38116619-38125321	WT	FMR	4.24259	3.00883	-0.495745	0.0045
XLOC_010853	GeneID:14403	Gabrd	gamma-aminobutyric acid (GABA) A receptor, subunit delta	NC_000070.6:155384978-155466823	WT	FMR	3.17314	2.24094	-0.501806	0.0103
XLOC_034628	GeneID:69574	Cmbl	carboxymethylenebutenolidase-like (Pseudomonas)	NC_000081.6:31565373-31590119	WT	FMR	2.53208	1.78761	-0.502294	0.01535
XLOC_037620	GeneID:210503	Zfp677	zinc finger protein 677	NC_000083.6:21383747-21399265	WT	FMR	1.18162	0.833978	-0.50269	0.00315
XLOC_018025	GeneID:56869	Zfp109	zinc finger protein 109	NC_000073.6:24227794-24237598	WT	FMR	1.14022	0.803663	-0.504652	0.00395
XLOC_014649	GeneID:14823	Grm8	glutamate receptor, metabotropic 8	NC_000072.6:27275120-28135905	WT	FMR	1.609	1.13388	-0.504899	0.00135
XLOC_026506	GeneID:216829	Mmgt2	membrane magnesium transporter 2	NC_000077.6:62648631-62666359	WT	FMR	3.87464	2.72482	-0.5079	0.00015
XLOC_012362	GeneID:22784	Slc30a3	solute carrier family 30 (zinc transporter), member 3	NC_000071.6:31086105-31108244	WT	FMR	7.34128	5.16189	-0.508131	5e-05
XLOC_016243	GeneID:55942	Sertad1	SERTA domain containing 1	NC_000073.6:27486952-27490314	WT	FMR	2.49908	1.75669	-0.50854	0.00735
XLOC_032329	GeneID:238725	Gpr150	G protein-coupled receptor 150	NC_000079.6:76054850-76056996	WT	FMR	1.31299	0.922573	-0.50912	0.0065
XLOC_001883	GeneID:13599	Ecel1	endothelin converting enzyme-like 1	NC_000067.6:87142873-87172246	WT	FMR	2.72001	1.90964	-0.510316	5e-05
XLOC_033026	GeneID:16854	Lgals3	lectin, galactose binding, soluble 3	NC_000080.6:47373859-47386167	WT	FMR	1.12442	0.788084	-0.512762	0.04555
XLOC_021553	GeneID:13057	Cyba	cytochrome b-245, alpha polypeptide	NC_000074.6:122424770-122432940	WT	FMR	4.04183	2.83068	-0.513863	0.0134
XLOC_018201	GeneID:56188	Fxyd1	FXYD domain-containing ion transport regulator 1	NC_000073.6:31032722-31057714	WT	FMR	18.8663	13.175	-0.518009	0.0459
XLOC_043673	GeneID:12705	Cited1	Cbp/p300-interacting transactivator with Glu/Asp-rich carboxy-terminal domain 1	NC_000086.7:102247377-102252181	WT	FMR	3.45477	2.41175	-0.51851	0.01535
XLOC_040955	GeneID:667370	Ifit3b	interferon-induced protein with tetratricopeptide repeats 3B	NC_000085.6:34592887-34662997	WT	FMR	1.5331	1.06742	-0.522326	0.0119
XLOC_027083	GeneID:54409	Ramp2	receptor (calcitonin) activity modifying protein 2	NC_000077.6:101246333-101248250	WT	FMR	12.0644	8.38557	-0.524774	5e-05
XLOC_010536	GeneID:381560	Xkr8	X-linked Kx blood group related 8	NC_000070.6:132724903-132732606	WT	FMR	2.00484	1.39256	-0.52575	0.0007
XLOC_006009	GeneID:64138	Ctsz	cathepsin Z	NC_000068.7:174415803-174439039	WT	FMR	10.076	6.99864	-0.525776	0.0171
XLOC_027226	GeneID:16518	Kcnj2	potassium inwardly-rectifying channel, subfamily J, member 2	NC_000077.6:111066163-111076825	WT	FMR	1.61642	1.12245	-0.526151	5e-05
XLOC_002244	GeneID:16782	Lamc2	laminin, gamma 2	NC_000067.6:153122755-153186447	WT	FMR	1.31665	0.914106	-0.526442	0.00015
XLOC_018748	GeneID:14085	Fah	fumarylacetoacetate hydrolase	NC_000073.6:84585158-84605942	WT	FMR	3.22399	2.23792	-0.526685	0.0008
XLOC_040838	GeneID:353211	Prune2	prune homolog 2	NC_000085.6:16955669-17223932	WT	FMR	4.30828	2.98554	-0.52912	5e-05
XLOC_002131	GeneID:116847	Prelp	proline arginine-rich end leucine-rich repeat	NC_000067.6:133910303-133929977	WT	FMR	6.84692	4.72826	-0.534145	5e-05
XLOC_030961	GeneID:67252	Cap2	CAP, adenylate cyclase-associated protein, 2 (yeast)	NC_000079.6:46501902-46650281	WT	FMR	25.7666	17.7798	-0.535261	5e-05
XLOC_030903	GeneID:109620	Dsp	desmoplakin	NC_000079.6:38151081-38198577	WT	FMR	2.52323	1.74063	-0.535658	5e-05
XLOC_026400	GeneID:14778	Gpx3	glutathione peroxidase 3	NC_000077.6:54902853-54910382	WT	FMR	4.4347	3.05914	-0.535711	5e-05
XLOC_019496	GeneID:12577	Cdkn1c	cyclin-dependent kinase inhibitor 1C (P57)	NC_000073.6:143458338-143461073	WT	FMR	3.06846	2.11129	-0.539388	0.0001
XLOC_030142	GeneID:75801	4930447C04Rik	RIKEN cDNA 4930447C04 gene	NC_000078.6:72880192-72917957	WT	FMR	1.43578	0.987875	-0.53943	0.00345
XLOC_035573	GeneID:69700	Col22a1	collagen, type XXII, alpha 1	NC_000081.6:71798475-72150978	WT	FMR	1.04199	0.716383	-0.540532	0.00015
XLOC_039229	GeneID:21815	Tgif1	TGFB-induced factor homeobox 1	NC_000083.6:70844204-70853532	WT	FMR	2.22882	1.52848	-0.54419	0.0029
XLOC_006984	GeneID:12368	Casp6	caspase 6	NC_000069.6:129901414-129914112	WT	FMR	4.09231	2.80428	-0.545288	0.0029
XLOC_030134	GeneID:67217	L3hypdh	L-3-hydroxyproline dehydratase (trans-)	NC_000078.6:72071659-72085430	WT	FMR	1.30484	0.893369	-0.546549	0.0145
XLOC_014349	GeneID:60345	Nrip2	nuclear receptor interacting protein 2	NC_000072.6:128397631-128409121	WT	FMR	3.10271	2.11954	-0.549773	0.00025
XLOC_041370	GeneID:225908	Myrf	myelin regulatory factor	NC_000085.6:10208270-10240781	WT	FMR	1.78613	1.21776	-0.552606	5e-05
XLOC_012239	GeneID:100041781	Gm3510	predicted gene 3510	NC_000071.6:15923753-15934065	WT	FMR	1.19633	0.81502	-0.55371	0.00535
XLOC_021688	GeneID:71785	Pdgfd	platelet-derived growth factor, D polypeptide	NC_000075.6:6168360-6534284	WT	FMR	1.11457	0.755473	-0.561035	0.01605
XLOC_017101	GeneID:12426	Cckbr	cholecystokinin B receptor	NC_000073.6:105425558-105436339	WT	FMR	4.51405	3.05692	-0.562344	5e-05
XLOC_002482	GeneID:23893	Grem2	gremlin 2, DAN family BMP antagonist	NC_000067.6:174833784-174921915	WT	FMR	4.36452	2.9538	-0.563253	5e-05
XLOC_041626	GeneID:105246571	Gm9886	predicted gene 9886	NC_000085.6:38311057-38327048	WT	FMR	1.94002	1.30987	-0.566648	0.00365
XLOC_034605	GeneID:211147	2017-03-11	membrane-associated ring finger (C3HC4) 11	NC_000081.6:26309047-26409586	WT	FMR	1.37574	0.92883	-0.56672	0.01605
XLOC_006933	GeneID:214137	Arhgap29	Rho GTPase activating protein 29	NC_000069.6:121953071-122016157	WT	FMR	1.32015	0.889305	-0.569956	5e-05
XLOC_016788	GeneID:11595	Acan	aggrecan	NC_000073.6:79018052-79115099	WT	FMR	1.99632	1.34132	-0.57369	5e-05
XLOC_000098	GeneID:101056100	Gm7094	predicted pseudogene 7094	NC_000067.6:21271798-21273127	WT	FMR	1.70492	1.14281	-0.577125	0.00885
XLOC_043918	GeneID:237091	Lhfpl1	lipoma HMGIC fusion partner-like 1	NC_000086.7:145290358-145372308	WT	FMR	1.01961	0.683063	-0.577924	0.01665
XLOC_021185	GeneID:26364	Adgre5	adhesion G protein-coupled receptor E5	NC_000074.6:83715176-83745645	WT	FMR	2.20398	1.47341	-0.580957	0.0425
XLOC_021185	GeneID:102465897	Mir1668	microRNA 1668	NC_000074.6:83715176-83745645	WT	FMR	2.20398	1.47341	-0.580957	0.0425
XLOC_005266	GeneID:12521	Cd82	CD82 antigen	NC_000068.7:93419101-93469874	WT	FMR	4.46333	2.97558	-0.584949	5e-05
XLOC_026053	GeneID:56089	Ramp3	receptor (calcitonin) activity modifying protein 3	NC_000077.6:6650147-6677478	WT	FMR	7.41173	4.93861	-0.585706	5e-05
XLOC_035860	GeneID:29857	Mapk12	mitogen-activated protein kinase 12	NC_000081.6:89128726-89141603	WT	FMR	1.03542	0.689234	-0.587148	0.02375
XLOC_032415	GeneID:12919	Crhbp	corticotropin releasing hormone binding protein	NC_000079.6:95431375-95444831	WT	FMR	19.1133	12.7172	-0.587802	5e-05
XLOC_004048	GeneID:15901	Id1	inhibitor of DNA binding 1	NC_000068.7:152736233-152737410	WT	FMR	4.65066	3.09099	-0.589363	0.00095
XLOC_009576	GeneID:67389	C1qtnf12	C1q and tumor necrosis factor related 12	NC_000070.6:155962311-155966629	WT	FMR	3.63133	2.41341	-0.589428	0.0005
XLOC_019437	GeneID:66141	Ifitm3	interferon induced transmembrane protein 3	NC_000073.6:141009589-141010744	WT	FMR	3.09128	2.04382	-0.596937	0.0295
XLOC_029491	GeneID:20716	Serpina3n	serine (or cysteine) peptidase inhibitor, clade A, member 3N	NC_000078.6:104406697-104414334	WT	FMR	40.243	26.594	-0.597636	5e-05
XLOC_011802	GeneID:77462	Tmem116	transmembrane protein 116	NC_000071.6:121452708-121517910	WT	FMR	1.14621	0.756913	-0.598671	0.04595
XLOC_021455	GeneID:338521	Fa2h	fatty acid 2-hydroxylase	NC_000074.6:111345137-111393821	WT	FMR	1.59268	1.04783	-0.604055	0.0003
XLOC_043088	GeneID:109731	Maob	monoamine oxidase B	NC_000086.7:16709280-16817366	WT	FMR	5.39491	3.5414	-0.607282	5e-05
XLOC_025892	GeneID:104080	Nxph4	neurexophilin 4	NC_000076.6:127525472-127534559	WT	FMR	3.8353	2.51541	-0.608544	0.0001
XLOC_031881	GeneID:208366	Rpp40	ribonuclease P 40 subunit	NC_000079.6:35895103-35911565	WT	FMR	1.92009	1.25793	-0.610117	0.03075
XLOC_034551	GeneID:75568	Capsl	calcyphosine-like	NC_000081.6:9436014-9466039	WT	FMR	2.45579	1.60085	-0.617352	0.00765
XLOC_043470	GeneID:19703	Renbp	renin binding protein	NC_000086.7:73922120-73930850	WT	FMR	2.49368	1.61409	-0.62755	0.0006
XLOC_005963	GeneID:76960	Bcas1	breast carcinoma amplified sequence 1	NC_000068.7:170344713-170427911	WT	FMR	23.0151	14.8676	-0.630411	5e-05
XLOC_039879	GeneID:12683	Cidea	cell death-inducing DNA fragmentation factor, alpha subunit-like effector A	NC_000084.6:67321208-67367794	WT	FMR	1.34792	0.86829	-0.634483	0.0442
XLOC_023685	GeneID:22041	Trf	transferrin	NC_000075.6:103208875-103230286	WT	FMR	1.69686	1.09087	-0.637381	0.00025
XLOC_043505	GeneID:74396	4933407K13Rik	RIKEN cDNA 4933407K13 gene	NC_000086.7:75725457-75764699	WT	FMR	1.20227	0.771134	-0.640713	5e-05
XLOC_021627	GeneID:11606	Agt	angiotensinogen (serpin peptidase inhibitor, clade A, member 8)	NC_000074.6:124556586-124569707	WT	FMR	2.78703	1.78309	-0.644347	5e-05
XLOC_008261	GeneID:68810	Nexn	nexilin	NC_000069.6:152236981-152266351	WT	FMR	1.45461	0.929621	-0.645922	5e-05
XLOC_019434	GeneID:80876	Ifitm2	interferon induced transmembrane protein 2	NC_000073.6:140954838-140955961	WT	FMR	5.99746	3.8266	-0.648289	0.00185
XLOC_029004	GeneID:100294583	Alkal2	ALK and LTK ligand 2	NC_000078.6:30882928-30911624	WT	FMR	5.14542	3.27686	-0.650975	0.0208
XLOC_020553	GeneID:320869	Spata33	spermatogenesis associated 33	NC_000074.6:123212815-123222045	WT	FMR	2.61943	1.66465	-0.654029	0.00925
XLOC_015525	GeneID:213233	Tapbpl	TAP binding protein-like	NC_000072.6:125223926-125239934	WT	FMR	1.36171	0.862617	-0.658631	0.00195
XLOC_025440	GeneID:12834	Col6a2	collagen, type VI, alpha 2	NC_000076.6:76595755-76623625	WT	FMR	2.20676	1.38869	-0.668208	5e-05
XLOC_003797	GeneID:26458	Slc27a2	solute carrier family 27 (fatty acid transporter), member 2	NC_000068.7:126553023-126588243	WT	FMR	1.08958	0.683878	-0.671958	0.0011
XLOC_008885	GeneID:230500	Efcab7	EF-hand calcium binding domain 7	NC_000070.6:99829499-99912785	WT	FMR	1.60255	1.00476	-0.673524	0.0008
XLOC_018393	GeneID:14132	Fcgrt	Fc receptor, IgG, alpha chain transporter	NC_000073.6:45092991-45103846	WT	FMR	7.14282	4.47648	-0.67413	5e-05
XLOC_000976	GeneID:226527	BC026585	cDNA sequence BC026585	NC_000067.6:157455717-157490000	WT	FMR	2.27809	1.42765	-0.674187	5e-05
XLOC_003596	GeneID:12509	Cd59a	CD59a antigen	NC_000068.7:104095800-104115410	WT	FMR	1.70312	1.06365	-0.679161	0.00035
XLOC_025099	GeneID:102637464	Gm34267	predicted gene, 34267	NC_000076.6:22054387-22058655	WT	FMR	1.73868	1.08492	-0.680405	0.0053
XLOC_018072	GeneID:101056023	Gm29763	predicted gene, 29763	NC_000073.6:25792146-25816530	WT	FMR	1.19945	0.748175	-0.680922	0.002
XLOC_018072	GeneID:74134	Cyp2s1	cytochrome P450, family 2, subfamily s, polypeptide 1	NC_000073.6:25792146-25816530	WT	FMR	1.19945	0.748175	-0.680922	0.002
XLOC_004994	GeneID:21788	Tfpi	tissue factor pathway inhibitor	NC_000068.7:84432854-84476833	WT	FMR	1.17706	0.732932	-0.683443	0.0067
XLOC_004427	GeneID:104362	Meig1	meiosis expressed gene 1	NC_000068.7:3409042-3422648	WT	FMR	4.0869	2.5433	-0.684304	0.00845
XLOC_020793	GeneID:83436	Plekha2	pleckstrin homology domain-containing, family A (phosphoinositide binding specific) member 2	NC_000074.6:25039143-25104929	WT	FMR	2.20798	1.3724	-0.686021	5e-05
XLOC_019076	GeneID:320635	Cyb5r2	cytochrome b5 reductase 2	NC_000073.6:107595050-107758199	WT	FMR	1.33445	0.829132	-0.686573	0.03255
XLOC_041862	GeneID:331374	Dgkk	diacylglycerol kinase kappa	NC_000086.7:6779305-6948363	WT	FMR	2.26946	1.40799	-0.688711	5e-05
XLOC_041611	GeneID:72514	Fgfbp3	fibroblast growth factor binding protein 3	NC_000085.6:36917549-36919599	WT	FMR	4.57879	2.83331	-0.692478	5e-05
XLOC_025216	GeneID:140741	Gpr6	G protein-coupled receptor 6	NC_000076.6:41069973-41072698	WT	FMR	1.23267	0.762398	-0.693168	0.00065
XLOC_031535	GeneID:102633810	Gm31544	predicted gene, 31544	NC_000079.6:120034603-120052204	WT	FMR	1.96254	1.20732	-0.700912	0.00735
XLOC_002485	GeneID:13603	Opn3	opsin 3	NC_000067.6:175662420-175692902	WT	FMR	1.66206	1.01231	-0.715312	0.0404
XLOC_005563	GeneID:18610	Pdyn	prodynorphin	NC_000068.7:129686548-129699938	WT	FMR	1.65181	1.00566	-0.715908	0.0001
XLOC_031526	GeneID:633640	Tmem267	transmembrane protein 267	NC_000079.6:119487256-119610459	WT	FMR	9.6103	5.80583	-0.72708	5e-05
XLOC_023786	GeneID:19228	Pth1r	parathyroid hormone 1 receptor	NC_000075.6:110722084-110747145	WT	FMR	1.18386	0.710845	-0.735892	0.00095
XLOC_032599	GeneID:18115	Nnt	nicotinamide nucleotide transhydrogenase	NC_000079.6:119335526-119409257	WT	FMR	11.2189	6.70776	-0.742026	5e-05
XLOC_026983	GeneID:56358	Copz2	coatomer protein complex, subunit zeta 2	NC_000077.6:96849875-96861203	WT	FMR	7.15827	4.2741	-0.74399	5e-05
XLOC_015671	GeneID:67729	Mansc1	MANSC domain containing 1	NC_000072.6:134609206-134632488	WT	FMR	2.2027	1.31304	-0.746362	5e-05
XLOC_011965	GeneID:381677	Vgf	VGF nerve growth factor inducible	NC_000071.6:137025301-137033351	WT	FMR	99.8959	59.3986	-0.749996	5e-05
XLOC_014161	GeneID:171095	Il17rc	interleukin 17 receptor C	NC_000072.6:113471454-113483163	WT	FMR	1.34563	0.794796	-0.759622	0.0003
XLOC_025428	GeneID:17385	Mmp11	matrix metallopeptidase 11	NC_000076.6:75923220-75932502	WT	FMR	1.21142	0.71254	-0.76566	0.0002
XLOC_002272	GeneID:15064	Mr1	major histocompatibility complex, class I-related	NC_000067.6:155122381-155146813	WT	FMR	2.21307	1.2991	-0.768536	5e-05
XLOC_042335	GeneID:140571	Plxnb3	plexin B3	NC_000086.7:73756558-73772510	WT	FMR	1.39203	0.813793	-0.774452	5e-05
XLOC_012072	GeneID:53324	Nptx2	neuronal pentraxin 2	NC_000071.6:144545886-144557478	WT	FMR	6.14033	3.56913	-0.782742	5e-05
XLOC_028763	GeneID:66431	Oxld1	oxidoreductase like domain containing 1	NC_000077.6:120456600-120458063	WT	FMR	4.32282	2.5028	-0.788431	0.0003
XLOC_013370	GeneID:66066	Gng11	guanine nucleotide binding protein (G protein), gamma 11	NC_000072.6:4003986-4008445	WT	FMR	1.43567	0.824841	-0.799539	0.02725
XLOC_040500	GeneID:108052	Slc14a1	solute carrier family 14 (urea transporter), member 1	NC_000084.6:78100090-78143458	WT	FMR	3.36956	1.93083	-0.803341	5e-05
XLOC_011875	GeneID:105244777	Gm40329	predicted gene, 40329	NC_000071.6:126041187-126044008	WT	FMR	1.11592	0.631691	-0.820936	0.02155
XLOC_002199	GeneID:246709	Rgs13	regulator of G-protein signaling 13	NC_000067.6:144137385-144177372	WT	FMR	1.28632	0.724305	-0.828578	0.00405
XLOC_037454	GeneID:21648	Dynlt1b	dynein light chain Tctex-type 1B	NC_000083.6:6430111-6436296	WT	FMR	9.24084	5.18051	-0.83493	5e-05
XLOC_015240	GeneID:11746	Anxa4	annexin A4	NC_000072.6:86736839-86793593	WT	FMR	2.43643	1.35105	-0.85069	5e-05
XLOC_001333	GeneID:12490	Cd34	CD34 antigen	NC_000067.6:194938820-194976959	WT	FMR	2.47098	1.36581	-0.855329	5e-05
XLOC_024503	GeneID:12798	Cnn2	calponin 2	NC_000076.6:79988599-79995400	WT	FMR	1.82564	1.00674	-0.858707	5e-05
XLOC_034121	GeneID:14623	Gjb6	gap junction protein, beta 6	NC_000080.6:57123300-57133611	WT	FMR	8.48283	4.66668	-0.862147	5e-05
XLOC_034119	GeneID:14619	Gjb2	gap junction protein, beta 2	NC_000080.6:57098601-57104702	WT	FMR	1.01511	0.554129	-0.873347	0.0001
XLOC_040954	GeneID:15959	Ifit3	interferon-induced protein with tetratricopeptide repeats 3	NC_000085.6:34583141-34588982	WT	FMR	2.79524	1.51016	-0.888274	5e-05
XLOC_017175	GeneID:11535	Adm	adrenomedullin	NC_000073.6:110627668-110629819	WT	FMR	10.6223	5.71866	-0.893345	5e-05
XLOC_025079	GeneID:76157	Slc35d3	solute carrier family 35, member D3	NC_000076.6:19847916-19852363	WT	FMR	1.16133	0.619722	-0.906083	5e-05
XLOC_018087	GeneID:12587	Mia	melanoma inhibitory activity	NC_000073.6:27179740-27181149	WT	FMR	2.34051	1.24461	-0.911134	0.0328
XLOC_031618	GeneID:192136	Sugct	succinyl-CoA glutarate-CoA transferase	NC_000079.6:16857471-17694795	WT	FMR	1.82819	0.966429	-0.919678	5e-05
XLOC_040771	GeneID:17476	Mpeg1	macrophage expressed gene 1	NC_000085.6:12460708-12465285	WT	FMR	1.15906	0.605898	-0.935814	5e-05
XLOC_038524	GeneID:100041289	Gm3255	predicted gene 3255	NC_000083.6:14964188-14991577	WT	FMR	1.54038	0.772103	-0.996419	0.0131
XLOC_018392	GeneID:52377	Rcn3	reticulocalbin 3, EF-hand calcium binding domain	NC_000073.6:45082913-45092257	WT	FMR	4.49694	2.21802	-1.01967	5e-05
XLOC_009443	GeneID:236069	Gm13238	predicted gene 13238	NC_000070.6:145837218-145837992	WT	FMR	1.1126	0.544669	-1.03048	0.04505
XLOC_005679	GeneID:17064	Cd93	CD93 antigen	NC_000068.7:148436650-148443535	WT	FMR	0.747744	0.356338	-1.0693	5e-05
XLOC_028098	GeneID:20317	Serpinf1	serine (or cysteine) peptidase inhibitor, clade F, member 1	NC_000077.6:75410028-75422623	WT	FMR	3.48787	1.59616	-1.12774	5e-05
XLOC_013886	GeneID:12332	Capg	capping protein (actin filament), gelsolin-like	NC_000072.6:72538281-72562983	WT	FMR	1.22258	0.556747	-1.13484	0.0009
XLOC_024299	GeneID:13180	Pcbd1	pterin 4 alpha carbinolamine dehydratase/dimerization cofactor of hepatocyte nuclear factor 1 alpha (TCF1) 1	NC_000076.6:61089330-61094329	WT	FMR	4.2965	1.95642	-1.13495	5e-05
XLOC_013710	GeneID:93695	Gpnmb	glycoprotein (transmembrane) nmb	NC_000072.6:49036517-49058182	WT	FMR	1.04229	0.472792	-1.14048	5e-05
XLOC_042330	GeneID:12111	Bgn	biglycan	NC_000086.7:73483600-73495936	WT	FMR	6.3075	2.79473	-1.17436	5e-05
XLOC_033065	GeneID:102640338	Gm26782	predicted gene, 26782	NC_000080.6:50824060-50877205	WT	FMR	1.67453	0.639268	-1.38927	0.03605
XLOC_031199	GeneID:77857	9430065F17Rik	RIKEN cDNA 9430065F17 gene	NC_000079.6:67553201-67570892	WT	FMR	3.29138	1.13096	-1.54115	0.0025
XLOC_006874	GeneID:75504	1700013F07Rik	RIKEN cDNA 1700013F07 gene	NC_000069.6:108537583-108544697	WT	FMR	1.30987	0.449144	-1.54417	0.0148
XLOC_027059	GeneID:666128	Gm11598	predicted gene 11598	NC_000077.6:100243259-100243693	WT	FMR	1.73075	0.579492	-1.57854	0.0284
XLOC_010610	GeneID:12259	C1qa	complement component 1, q subcomponent, alpha polypeptide	NC_000070.6:136895915-136898844	WT	FMR	1.42142	0.395725	-1.84476	0.0004
XLOC_010609	GeneID:12262	C1qc	complement component 1, q subcomponent, C chain	NC_000070.6:136889801-136892932	WT	FMR	1.29043	0.35455	-1.86379	0.001
XLOC_031527	GeneID:56838	Ccl28	chemokine (C-C motif) ligand 28	NC_000079.6:119610519-119654359	WT	FMR	2.45112	0.623368	-1.97529	5e-05
XLOC_012561	GeneID:14395	Gabra2	gamma-aminobutyric acid (GABA) A receptor, subunit alpha 2	NC_000071.6:70959996-71095849	WT	FMR	121.238	30.7773	-1.9779	5e-05
XLOC_010608	GeneID:12260	C1qb	complement component 1, q subcomponent, beta polypeptide	NC_000070.6:136880144-136886177	WT	FMR	1.04089	0.162093	-2.68292	0.01345
XLOC_025791	GeneID:17105	Lyz2	lysozyme 2	NC_000076.6:117277540-117282272	WT	FMR	1.73856	0.164966	-3.39766	0.005
