# Supplementary material for: Transcriptome signature analysis repurposes trifluoperazine for the treatment of fragile X syndrome in mouse model
Source: Commun Biol. 2020 Mar 16;3:127. doi: 10.1038/s42003-020-0833-4 (PMC7075969; doi:10.1038/s42003-020-0833-4)
Supplement: Supplementary file 8 — Supplementary Data 6 [file 42003_2020_833_MOESM8_ESM.xlsx]

## Sheet: Up-regulated Signature Probes
probes for up-regulated genes			probes for down-regulated genes
Probe_Set_ID	Gene_Symbol		Probe_Set_ID	Gene_Symbol
117_at	HSPA6		200072_s_at	HNRNPM
200598_s_at	HSP90B1///MIR3652		200659_s_at	PHB
200632_s_at	NDRG1		200753_x_at	SRSF2
200825_s_at	HYOU1		200769_s_at	MAT2A
200924_s_at	SLC3A2		200811_at	CIRBP
201000_at	AARS		201035_s_at	HADH
201195_s_at	SLC7A5		201129_at	SRSF7
201248_s_at	SREBF2		201282_at	OGDH
201283_s_at	TRAK1		201297_s_at	MOB1A
201471_s_at	SQSTM1		201363_s_at	IVNS1ABP
201531_at	ZFP36		201370_s_at	CUL3
201625_s_at	INSIG1		201394_s_at	RBM5
201626_at	INSIG1		201458_s_at	BUB3
201627_s_at	INSIG1		201478_s_at	DKC1///SNORA56
201694_s_at	EGR1		201555_at	MCM3
201925_s_at	CD55		201614_s_at	RUVBL1
201926_s_at	CD55		201677_at	C3orf37
202061_s_at	SEL1L		201742_x_at	SRSF1
202284_s_at	CDKN1A		201755_at	MCM5
202323_s_at	ACBD3		201767_s_at	ELAC2
202341_s_at	TRIM2		201869_s_at	TBL1X
202402_s_at	CARS		201939_at	PLK2
202455_at	HDAC5		201969_at	NASP
202570_s_at	DLGAP4		202032_s_at	MAN2A2
202637_s_at	ICAM1		202094_at	BIRC5
202638_s_at	ICAM1		202107_s_at	MCM2
202655_at	MANF		202152_x_at	USF2
202665_s_at	WIPF1		202154_x_at	TUBB3
202672_s_at	ATF3		202320_at	GTF3C1
202679_at	NPC1		202330_s_at	UNG
202721_s_at	GFPT1		202353_s_at	PSMD12
202722_s_at	GFPT1		202384_s_at	TCOF1
202769_at	CCNG2		202385_s_at	TCOF1
202828_s_at	MMP14		202444_s_at	ERLIN1
202859_x_at	IL8		202474_s_at	HCFC1
202887_s_at	DDIT4		202577_s_at	DDX19A
202889_x_at	MAP7		202669_s_at	EFNB2
203071_at	SEMA3B		202692_s_at	UBTF
203096_s_at	RAPGEF2		202783_at	NNT
203205_at	KDM4A		202814_s_at	HEXIM1
203231_s_at	ATXN1		202907_s_at	NBN
203252_at	CDK2AP2		202911_at	MSH6
203439_s_at	STC2		202993_at	ILVBL
203455_s_at	SAT1		203119_at	CCDC86
203665_at	HMOX1		203177_x_at	TFAM
203752_s_at	JUND		203378_at	PCF11
203827_at	WIPI1		203418_at	CCNA2
203857_s_at	PDIA5		203426_s_at	IGFBP5
203879_at	PIK3CD		203432_at	TMPO
204203_at	CEBPG		203482_at	FAM178A
204257_at	FADS3		203625_x_at	SKP2
204284_at	PPP1R3C		203646_at	FDX1
204285_s_at	PMAIP1		203678_at	FAN1
204296_at	DCTN1		203712_at	KIAA0020
204351_at	S100P		203774_at	MTR
204475_at	MMP1		203775_at	SLC25A13
204595_s_at	STC1		203817_at	GUCY1B3
204615_x_at	IDI1		203820_s_at	IGF2BP3
204678_s_at	KCNK1		203905_at	PARN
204679_at	KCNK1		203921_at	CHST2
204698_at	ISG20		203941_at	INTS9
204786_s_at	IFNAR2		203967_at	CDC6
204821_at	BTN3A3		204108_at	NFYA
204948_s_at	FST		204178_s_at	RBM14
204952_at	LYPD3		204484_at	PIK3C2B
205032_at	ITGA2		204492_at	ARHGAP11A
205047_s_at	ASNS		204510_at	CDC7
205076_s_at	MTMR11		204521_at	FAM216A
205141_at	ANG		204603_at	EXO1
205380_at	PDZK1		204666_s_at	SIKE1
205463_s_at	PDGFA		204742_s_at	PDS5B
205510_s_at	FLJ10038		204767_s_at	FEN1
205570_at	PIP4K2A		204768_s_at	FEN1
205797_s_at	TCP11L1		204775_at	CHAF1B
206019_at	RBM19		204795_at	PRR3
206048_at	OVOL2		204799_at	ZBED4
206085_s_at	CTH		204824_at	ENDOG
206155_at	ABCC2		204897_at	PTGER4
206170_at	ADRB2		205085_at	ORC1
206248_at	PRKCE		205264_at	CD3EAP
206340_at	NR1H4		205293_x_at	BAIAP2
206416_at	ZNF205		205345_at	BARD1
206474_at	CDK17		205698_s_at	MAP2K6
206509_at	PIP		205739_x_at	ZNF107
206569_at	IL24		205895_s_at	NOLC1
206683_at	ZNF165		205909_at	POLE2
206864_s_at	HRK		205963_s_at	DNAJA3
206969_at	KRT34///LOC100653049		206095_s_at	SRSF10
207137_at	TONSL		206432_at	HAS2
207169_x_at	DDR1///MIR4640		206468_s_at	METTL13
207230_at	CDON		206920_s_at	GLE1
207292_s_at	MAPK7		207304_at	ZNF45
207345_at	FST		207490_at	TUBA4B
207526_s_at	IL1RL1		207598_x_at	XRCC2
207604_s_at	SLC4A7		208535_x_at	COL13A1
207709_at	PRKAA2		208541_x_at	TFAM
207849_at	IL2		208721_s_at	ANAPC5
207850_at	CXCL3		208913_at	GGA2
207904_s_at	LNPEP		208931_s_at	ILF3
208381_s_at	SGPL1		208954_s_at	LARP4B
208434_at	MECOM		209068_at	HNRPDL
208499_s_at	DNAJC3		209085_x_at	RFC1
208693_s_at	GARS		209196_at	WDR46
208786_s_at	MAP1LC3B		209336_at	PWP2
208869_s_at	GABARAPL1		209355_s_at	PPAP2B
208881_x_at	IDI1		209468_at	LRP5
208926_at	NEU1		209520_s_at	NCBP1
208960_s_at	KLF6		209527_at	EXOSC2
208961_s_at	KLF6		209567_at	RRS1
208966_x_at	IFI16		209602_s_at	GATA3
209034_at	PNRC1		209604_s_at	GATA3
209102_s_at	HBP1		209627_s_at	OSBPL3
209146_at	MSMO1		209629_s_at	NXT2
209173_at	AGR2		209646_x_at	ALDH1B1
209230_s_at	NUPR1		209849_s_at	RAD51C
209344_at	TPM4		209859_at	TRIM9
209357_at	CITED2		210008_s_at	MRPS12
209383_at	DDIT3		210078_s_at	KCNAB1
209386_at	TM4SF1		210230_at
209387_s_at	TM4SF1		210338_s_at	HSPA8///SNORD14C///SNORD14D
209435_s_at	ARHGEF2		210347_s_at	BCL11A
209473_at	ENTPD1		210469_at	DLG5
209682_at	CBLB		210570_x_at	MAPK9
209732_at	CLEC2B		211042_x_at	MCAM
209774_x_at	CXCL2		211080_s_at	NEK2
209921_at	SLC7A11		211090_s_at	PRPF4B
209925_at	OCLN		211168_s_at	UPF1
210041_s_at	PGM3		211177_s_at	TXNRD2
210044_s_at	LYL1		211212_s_at	ORC5
210422_x_at	SLC11A1		211450_s_at	MSH6
210517_s_at	AKAP12		211501_s_at	EIF3B
210547_x_at	ICA1		211535_s_at	FGFR1
210592_s_at	SAT1		211576_s_at	SLC19A1
210613_s_at	SYNGR1		211713_x_at	KIAA0101
210689_at	CLDN14		211812_s_at	B3GALNT1
210778_s_at	MIR4800///MXD4		211814_s_at	CCNE2
210827_s_at	ELF3		211929_at	HNRNPA3
210835_s_at	CTBP2		211949_s_at	NOLC1
210942_s_at	ST3GAL6		211998_at	H3F3A///H3F3B
210943_s_at	LYST		212001_at	SUGP2
210961_s_at	ADRA1D		212020_s_at	MKI67
210999_s_at	GRB10		212021_s_at	MKI67
211012_s_at	PML		212023_s_at	MKI67
211048_s_at	PDIA4		212037_at	PNN
211434_s_at	CCRL2		212088_at	PMPCA
211559_s_at	CCNG2		212126_at	CBX5
211620_x_at	LOC100506403///RUNX1		212140_at	PDS5A
211936_at	HSPA5		212141_at	MCM4
212236_x_at	JUP///KRT17		212147_at	SMG5
212259_s_at	PBXIP1		212168_at	RBM12
212290_at	SLC7A1		212170_at	RBM12
212345_s_at	CREB3L2		212192_at	KCTD12
212452_x_at	KAT6B		212226_s_at	PPAP2B
212501_at	CEBPB		212230_at	PPAP2B
212531_at	LCN2		212242_at	TUBA4A
212717_at	PLEKHM1		212267_at	WAPAL
212830_at	MEGF9		212299_at	NEK9
212831_at	MEGF9		212303_x_at	KHSRP
212884_x_at	APOE		212729_at	DLG3
212902_at	SEC24A		212751_at	UBE2N
212950_at	GPR116		212767_at	MTG1
213046_at	PABPN1		212909_at	LYPD1
213112_s_at	SQSTM1		212949_at	NCAPH
213182_x_at	CDKN1C		212973_at	RPIA
213242_x_at	KIAA0284		213094_at	GPR126
213258_at	TFPI		213099_at	ANGEL1
213261_at	TRANK1		213130_at	ZNF473
213348_at	CDKN1C		213211_s_at	TAF6L
213418_at	HSPA6		213323_s_at	ZC3H7B
213577_at	SQLE		213333_at	MDH2
213689_x_at	FAM69A		213402_at	ZNF787
213810_s_at	AKIRIN2-AS1		213425_at	WNT5A
213836_s_at	WIPI1		213605_s_at
213847_at	PRPH		213610_s_at	KLHL23///PHOSPHO2-KLHL23
213988_s_at	SAT1		213634_s_at	TRMU
214177_s_at	PBXIP1		213647_at	DNA2
214207_s_at	CARD10		213718_at	RBM4
214212_x_at	FERMT2		213785_at	IPO9
214238_at			213826_s_at	H3F3A
214297_at	CSPG4		213838_at	NOL7
214316_x_at	CALR		213906_at	MYBL1
214435_x_at	RALA		213947_s_at	NUP210
214681_at	GK		214123_s_at	NOP14-AS1
215034_s_at	TM4SF1		214141_x_at	SRSF7
215134_at	PI4K2A		214210_at	SLC25A17
215447_at			214331_at	TSFM
215507_x_at			214426_x_at	CHAF1A
215518_at	STXBP5L		214427_at	NOP2
215741_x_at	AKAP8L		214507_s_at	EXOSC2
215855_s_at	TMF1		214537_at	HIST1H1D
216336_x_at	LOC100505584///MT1E		214649_s_at	MTMR2
216375_s_at	ETV5		214694_at	MPRIP
216450_x_at	HSP90B1		214764_at	RRP15
216867_s_at	PDGFA		214769_at	CLCN4
217019_at			214831_at	ELK4
217107_at			214876_s_at	TUBGCP5
217127_at	CTH		214947_at	FAM105A
217165_x_at	MT1F		214962_s_at	NUP160
217168_s_at	HERPUD1		215006_at
217206_at			215128_at
217363_x_at			215221_at
217550_at	ATF6		215390_at
217678_at	SLC7A11		215470_at	GTF2H2B
217681_at	WNT7B		215578_at
217691_x_at	SLC16A3		215629_s_at	DLEU2///DLEU2L
217966_s_at	FAM129A		215714_s_at	SMARCA4
218033_s_at	SNN		215905_s_at	SNRNP40
218048_at	COMMD3		215908_at
218088_s_at	RRAGC		216174_at	HCRP1
218121_at	HMOX2		216211_at
218145_at	TRIB3		216262_s_at	TGIF2
218237_s_at	SLC38A1		216650_at
218510_x_at	FAM134B		216958_s_at	IVD
218681_s_at	SDF2L1		216969_s_at	KIF22
218696_at	EIF2AK3		217437_s_at	TACC1
219256_s_at	SH3TC1		217791_s_at	ALDH18A1
219429_at	FA2H		217884_at	NAT10
219455_at	C7orf63		218114_at	GGA1
219474_at	C3orf52		218119_at	TIMM23
219477_s_at	MRPS31P3///THSD1///THSD1P1///TPTE2P2		218156_s_at	TSR1
219566_at	PLEKHF1		218248_at	FAM111A
219600_s_at	TMEM50B		218308_at	TACC3
219693_at	AGPAT4		218350_s_at	GMNN
219878_s_at	KLF13		218414_s_at	NDE1
219910_at	FICD		218455_at	NFS1
220016_at	AHNAK		218530_at	FHOD1
220058_at	C17orf39		218585_s_at	DTL
220114_s_at	STAB2		218630_at	MKS1
220122_at	MCTP1		218663_at	NCAPG
220136_s_at	CRYBA2		218691_s_at	PDLIM4
220559_at	EN1		218702_at	FBXO17///SARS2
220609_at	LOC202181		218754_at	NOL9
220874_at			218755_at	KIF20A
220917_s_at	WDR19		218787_x_at	CWF19L1
220987_s_at	AKIP1///NUAK2		218884_s_at	GUF1
221030_s_at	ARHGAP24		218888_s_at	NETO2
221041_s_at	SLC17A5		218897_at	TMEM177
221050_s_at	GTPBP2		218948_at	QRSL1
221577_x_at	GDF15		218949_s_at	QRSL1
221664_s_at	F11R		218993_at	RNMTL1
221734_at	PRRC1		219000_s_at	DSCC1
221756_at	PIK3IP1		219002_at	FASTKD1
221778_at	JHDM1D		219048_at	PIGN
221985_at	KLHL24		219083_at	SHQ1
221986_s_at	KLHL24		219149_x_at	DBR1
222024_s_at	AKAP13		219158_s_at	NAA15
222108_at	AMIGO2		219217_at	NARS2
222121_at	ARHGEF26		219224_x_at	ZNF408
222128_at	NSUN6		219328_at	DDX31
33304_at	ISG20		219353_at	NHLRC2
37028_at	PPP1R15A		219494_at	FSBP///RAD54B
38241_at	BTN3A3		219510_at	POLQ
38521_at	CD22		219512_at	DSN1
39248_at	AQP3		219705_at	QSER1
			219792_at	AGMAT
			219936_s_at	GPR87
			219990_at	E2F8
			220030_at	STYK1
			220085_at	HELLS
			220089_at	L2HGDH
			220296_at
			220319_s_at	MYLIP
			220353_at	FAM86C1
			220408_x_at	FAM48A
			220651_s_at	MCM10
			220865_s_at	PDSS1
			220915_s_at
			221189_s_at	TARS2
			221436_s_at	CDCA3
			221521_s_at	GINS2
			221649_s_at	PPAN///PPAN-P2RY11
			221703_at	BRIP1
			221727_at	SUB1
			221774_x_at	FAM48A
			221831_at	LUZP1
			221860_at	HNRNPL
			221913_at	SIRT3
			221919_at	HNRNPA1
			222006_at	LETM1
			222036_s_at	MCM4
			222120_at	ZNF764
			222228_s_at	ALKBH4
			222294_s_at	RAB27A
			222305_at	HK2
			47105_at	DUS2L
			52731_at	AMBRA1
