# Supplementary material for: Transcriptome signature analysis repurposes trifluoperazine for the treatment of fragile X syndrome in mouse model
Source: Commun Biol. 2020 Mar 16;3:127. doi: 10.1038/s42003-020-0833-4 (PMC7075969; doi:10.1038/s42003-020-0833-4)
Supplement: Supplementary file 10 — Supplementary Data 8 [file 42003_2020_833_MOESM10_ESM.xlsx]

## Sheet: Up-regulated Signature Probes
probes for up-regulated genes			probes for down-regulated genes
Probe Set ID	Gene Symbol		Probe Set ID	Gene Symbol
200951_s_at	CCND2		1729_at	TRADD
200952_s_at	CCND2		200606_at	DSP
200953_s_at	CCND2		200696_s_at	GSN
201028_s_at	CD99		200872_at	S100A10
201029_s_at	CD99		200908_s_at	RPLP2
201291_s_at	TOP2A		200909_s_at	RPLP2
201292_at	TOP2A		200916_at	TAGLN2
201430_s_at	DPYSL3		201008_s_at	TXNIP
201431_s_at	DPYSL3		201009_s_at	TXNIP
201559_s_at	CLIC4		201010_s_at	TXNIP
201560_at	CLIC4		201060_x_at	STOM
201710_at	MYBL2		201061_s_at	STOM
201755_at	MCM5		201062_at	STOM
201954_at	ARPC1B		201079_at	SYNGR2
201983_s_at	EGFR		201141_at	GPNMB
201984_s_at	EGFR		201215_at	PLS3
202094_at	BIRC5		201231_s_at	ENO1
202095_s_at	BIRC5		201261_x_at	BGN
202111_at	SLC4A2		201262_s_at	BGN
202240_at	PLK1		201274_at	PSMA5
202468_s_at	CTNNAL1		201301_s_at	ANXA4
202589_at	TYMS		201302_at	ANXA4
202711_at	EFNB1		201315_x_at	IFITM2
202718_at	IGFBP2		201348_at	GPX3
202781_s_at	INPP5K		201400_at	PSMB3
202782_s_at	INPP5K		201601_x_at	IFITM1 /// IFITM2
202870_s_at	CDC20		201605_x_at	CNN2
203131_at	PDGFRA		201779_s_at	RNF13
203184_at	FBN2		201780_s_at	RNF13
203369_x_at	PDLIM7		201850_at	CAPG
203370_s_at	PDLIM7		201854_s_at	ATMIN
203477_at	COL15A1		201855_s_at	ATMIN
203504_s_at	ABCA1		201891_s_at	B2M
203505_at	ABCA1		201893_x_at	DCN
203525_s_at	APC		201944_at	HEXB
203526_s_at	APC		202196_s_at	DKK3
203527_s_at	APC		202263_at	CYB5R1
203677_s_at	TARBP2		202267_at	LAMC2
203702_s_at	TTLL4		202283_at	SERPINF1
203703_s_at	TTLL4		202340_x_at	NR4A1
203792_x_at	PCGF2		202411_at	IFI27
203793_x_at	PCGF2		202518_at	BCL7B
203819_s_at	IGF2BP3		202555_s_at	MYLK
203820_s_at	IGF2BP3		202605_at	GUSB
203821_at	HBEGF		202659_at	PSMB10
203967_at	CDC6		202699_s_at	TMEM63A
203968_s_at	CDC6		202700_s_at	TMEM63A
204033_at	TRIP13		202735_at	EBP
204069_at	MEIS1		202783_at	NNT
204082_at	PBX3		202784_s_at	NNT
204146_at	RAD51AP1		202834_at	AGT
204244_s_at	DBF4		202862_at	FAH
204315_s_at	GTSE1		202877_s_at	CD93
204317_at	GTSE1 /// TRMU		202878_s_at	CD93
204318_s_at	GTSE1		202910_s_at	ADGRE5
204431_at	TLE2		202912_at	ADM
204437_s_at	FOLR1		202949_s_at	FHL2
204484_at	PIK3C2B		202953_at	C1QB
204603_at	EXO1		203009_at	BCAM
204709_s_at	KIF23		203028_s_at	CYBA
204775_at	CHAF1B		203065_s_at	CAV1
204854_at	P3H3		203119_at	CCDC86
204948_s_at	FST		203217_s_at	ST3GAL5
205000_at	DDX3Y		203313_s_at	TGIF1
205001_s_at	DDX3Y		203423_at	RBP1
205029_s_at	FABP7		203430_at	HEBP2
205030_at	FABP7		203436_at	RPP30
205288_at	CDC14A		203442_x_at	EML3
205593_s_at	PDE9A		203443_at	EML3
205666_at	FMO1		203501_at	CPQ
206070_s_at	EPHA3		203507_at	CD68
206071_s_at	EPHA3		203522_at	CCS
206080_at	PLCH2		203554_x_at	PTTG1
206092_x_at	RTEL1 /// RTEL1-TNFRSF6B		203557_s_at	PCBD1
206107_at	RGS11		203618_at	FAIM2
206148_at	IL3RA		203619_s_at	FAIM2
206322_at	SYN3		203636_at	MID1
206333_at	MSI1		203637_s_at	MID1
206364_at	KIF14		203671_at	TPMT
206700_s_at	KDM5D		203672_x_at	TPMT
206709_x_at	GPT		203697_at	FRZB
206717_at	MYH8		203698_s_at	FRZB
206817_x_at	CELF3		203704_s_at	RREB1
206822_s_at	L3MBTL1		203740_at	MPHOSPH6
206823_at	L3MBTL1		203762_s_at	DYNC2LI1
206825_at	OXTR		203763_at	DYNC2LI1
206832_s_at	SEMA3F		203786_s_at	TPD52L1
206864_s_at	HRK		203876_s_at	MMP11
206865_at	HRK		203878_s_at	MMP11
206944_at	HTR6		203904_x_at	CD82
206960_at	LPAR4		203910_at	ARHGAP29
206970_at	CNTN2		204014_at	DUSP4
207030_s_at	CSRP2		204015_s_at	DUSP4
207085_x_at	CSF2RA		204041_at	MAOB
207123_s_at	MATN4		204073_s_at	MYRF
207147_at	DLX2		204115_at	GNG11
207230_at	CDON		204149_s_at	GSTM4
207242_s_at	GRIK1		204167_at	BTD
207309_at	NOS1		204223_at	PRELP
207310_s_at	NOS1		204316_at	RGS10
207322_at	ITSN1		204319_s_at	RGS10
207331_at	CENPF		204360_s_at	NAGLU
207345_at	FST		204378_at	BCAS1
207480_s_at	MEIS2		204428_s_at	LCAT
207528_s_at	SLC7A11		204472_at	GEM
207598_x_at	XRCC2		204621_s_at	NR4A2
207694_at	POU3F4		204622_x_at	NR4A2
207828_s_at	CENPF		204624_at	ATP7B
208050_s_at	CASP2		204629_at	PARVB
208056_s_at	CBFA2T3		204747_at	IFIT3
208067_x_at	UTY		204748_at	PTGS2
208252_s_at	CHST3		204834_at	FGL2
208258_s_at	GAS2L1		204875_s_at	GMDS
208296_x_at	TNFAIP8		204916_at	RAMP1
208345_s_at	POU3F1		205007_s_at	CIB2
208795_s_at	MCM7		205008_s_at	CIB2
208808_s_at	HMGB2		205013_s_at	ADORA2A /// SPECC1L /// SPECC1L-ADORA2A
209172_s_at	CENPF		205084_at	BCAP29
209234_at	KIF1B		205090_s_at	NAGPA
209297_at	ITSN1		205113_at	NEFM
209298_s_at	ITSN1		205190_at	PLS1
209370_s_at	SH3BP2		205200_at	CLEC3B /// EXOSC7
209371_s_at	SH3BP2		205205_at	RELB
209398_at	HIST1H1C		205229_s_at	COCH
209561_at	THBS3		205238_at	TRMT2B
209642_at	BUB1		205326_at	RAMP3
209681_at	SLC19A2		205384_at	FXYD1
209729_at	GAS2L1		205404_at	HSD11B1
209730_at	SEMA3F		205454_at	HPCA
209756_s_at	MYCN		205548_s_at	BTG3
209757_s_at	MYCN		205549_at	PCP4
209780_at	PHTF2		205586_x_at	VGF
209784_s_at	JAG2		205590_at	RASGRP1
209811_at	CASP2		205641_s_at	TRADD
209812_x_at	CASP2		205659_at	HDAC9
209834_at	CHST3		205679_x_at	ACAN
209921_at	SLC7A11		205755_at	ITIH3
209960_at	HGF		205768_s_at	SLC27A2
209961_s_at	HGF		205769_at	SLC27A2
210051_at	RAPGEF3		205779_at	RAMP2
210260_s_at	TNFAIP8		205818_at	BRINP1
210306_at	L3MBTL1		205825_at	PCSK1
210322_x_at	UTY		205856_at	SLC14A1
210334_x_at	BIRC5		205857_at	SLC18A2
210340_s_at	CSF2RA		205874_at	ITPKA
210341_at	MYT1		205879_x_at	RET
210440_s_at	CDC14A		205911_at	PTH1R
210441_at	CDC14A		205934_at	PLCL1
210475_at	POU3F1		205957_at	PLXNB3
210495_x_at	FN1		205984_at	CRHBP
210614_at	TTPA		206089_at	NELL1
210713_at	ITSN1		206106_at	MAPK12
210742_at	CDC14A		206115_at	EGR3
210743_s_at	CDC14A		206231_at	KCNN1
210755_at	HGF		206271_at	TLR3
210913_at	CDH20		206277_at	P2RY2
210983_s_at	MCM7		206280_at	CDH18
210984_x_at	EGFR		206281_at	ADCYAP1
210997_at	HGF		206291_at	NTS
210998_s_at	HGF		206373_at	ZIC1
211011_at	COL19A1		206382_s_at	BDNF
211040_x_at	GTSE1		206384_at	CACNG3
211089_s_at	NEK3		206404_at	FGF9
211126_s_at	CSRP2		206528_at	TRPC6
211140_s_at	CASP2		206560_s_at	MIA
211149_at	UTY		206577_at	VIP
211164_at	EPHA3		206617_s_at	RENBP
211250_s_at	SH3BP2		206721_at	CCDC181
211286_x_at	CSF2RA		206765_at	KCNJ2
211287_x_at	CSF2RA		206803_at	PDYN
211377_x_at	MYCN		206880_at	P2RX6
211526_s_at	RTEL1 /// RTEL1-TNFRSF6B		206941_x_at	SEMA3E
211533_at	PDGFRA		207014_at	GABRA2
211550_at	EGFR		207035_at	SLC30A3
211551_at	EGFR		207055_at	GPR37L1
211607_x_at	EGFR		207144_s_at	CITED1
211675_s_at	MDFIC		207334_s_at	TGFBR2
211719_x_at	FN1		207388_s_at	PTGES
211872_s_at	RGS11		207401_at	PROX1
211943_x_at	TPT1		207455_at	P2RY1
212012_at	PXDN		207517_at	LAMC2
212013_at	PXDN		207527_at	KCNJ9
212020_s_at	MKI67		207547_s_at	FAM107A
212021_s_at	MKI67		207565_s_at	MR1
212022_s_at	MKI67		207566_at	MR1
212023_s_at	MKI67		207589_at	ADRA1B
212284_x_at	TPT1		207692_s_at	ACAN
212443_at	NBEAL2		207717_s_at	PKP2
212464_s_at	FN1		207767_s_at	EGR4
212536_at	ATP11B		207768_at	EGR4
212556_at	SCRIB		208123_at	KCNB2
212619_at	NEMP1		208172_s_at	KCNB2
212621_at	NEMP1		208183_at	TACR3
212841_s_at	PPFIBP2		208338_at	P2RX3
212869_x_at	TPT1		208365_s_at	GRK4
212935_at	MCF2L		208454_s_at	CPQ
212949_at	NCAPH		208457_at	GABRD
212962_at	SYDE1		208465_at	GRM2
213116_at	NEK3		208550_x_at	KCNG2
213551_x_at	PCGF2		208593_x_at	CRHR1 /// MGC57346-CRHR1
213707_s_at	DLX5		208937_s_at	ID1
213725_x_at	XYLT1		208944_at	TGFBR2
213829_x_at	RTEL1 /// RTEL1-TNFRSF6B		208949_s_at	LGALS3
213837_at	L3MBTL1		209034_at	PNRC1
213920_at	CUX2		209074_s_at	FAM107A
213996_at	YPEL1		209122_at	PLIN2
214121_x_at	PDLIM7		209156_s_at	COL6A2
214122_at	PDLIM7		209275_s_at	CLN3
214220_s_at	ALMS1		209283_at	CRYAB
214221_at	ALMS1		209335_at	DCN
214239_x_at	PCGF2		209353_s_at	FAM163A
214266_s_at	PDLIM7		209362_at	MED21
214327_x_at	TPT1		209363_s_at	MED21
214455_at	HIST1H2BC		209536_s_at	EHD4
214611_at	GRIK1		209543_s_at	CD34
214701_s_at	FN1		209551_at	YIPF4
214702_at	FN1		209651_at	TGFB1I1
214707_x_at	ALMS1		209676_at	TFPI
215027_at	RAPGEF3		209686_at	S100B
215045_at	CELF3		209790_s_at	CASP6
215218_s_at	WDR62		209833_at	CRADD
215286_s_at	PHTF2		210042_s_at	CTSZ
215305_at	PDGFRA		210090_at	ARC
215310_at	APC		210223_s_at	MR1
215323_at	LUZP2		210224_at	MR1
215508_at	BUB1		210226_at	NR4A1
215509_s_at	BUB1		210258_at	RGS13
215685_s_at	DLX2		210263_at	KCNF1
215717_s_at	FBN2		210367_s_at	PTGES
215822_x_at	MYT1		210372_s_at	TPD52L1
215942_s_at	GTSE1		210381_s_at	CCKBR
216066_at	ABCA1		210528_at	MR1
216076_at	L3MBTL1		210600_s_at	GRK4
216077_s_at	L3MBTL1		210664_s_at	TFPI
216192_at	FABP7		210665_at	TFPI
216237_s_at	MCM5		210859_x_at	CLN3
216271_x_at	SYDE1		210912_x_at	GSTM4
216272_x_at	SYDE1		210978_s_at	TAGLN2
216275_at	BUB1		211020_at	GCNT2
216277_at	BUB1		211116_at	SLC9A2
216442_x_at	FN1		211143_x_at	NR4A1
216493_s_at	IGF2BP3		211147_s_at	P2RX6
216520_s_at	TPT1		211167_s_at	GCK
216933_x_at	APC		211421_s_at	RET
217066_s_at	DMPK		211464_x_at	CASP6
217097_s_at	PHTF2		211518_s_at	BMP4
217183_at	SPC24		211538_s_at	HSPA2
217253_at	SH3BP2		211703_s_at	TM2D1
217257_at	SH3BP2		211813_x_at	DCN
217599_s_at	MDFIC		211896_s_at	DCN
217678_at	SLC7A11		211897_s_at	CRHR1 /// MGC57346-CRHR1
217684_at	TYMS		211986_at	AHNAK
217733_s_at	TMSB10		212091_s_at	COL6A1
217740_x_at	RPL7A		212097_at	CAV1
218148_at	CENPT		212203_x_at	IFITM3
218411_s_at	MBIP		212501_at	CEBPB
218518_at	FAM13B		212551_at	CAP2
218585_s_at	DTL		212554_at	CAP2
218586_at	MRGBP		212562_s_at	CTSZ
218654_s_at	MRPS33		212624_s_at	CHN1
218678_at	NES		212627_s_at	EXOSC7
218726_at	HJURP		212647_at	RRAS
218815_s_at	TMEM51		212805_at	PRUNE2
218821_at	NPEPL1 /// STX16-NPEPL1		212806_at	PRUNE2
218822_s_at	NPEPL1 /// STX16-NPEPL1		212937_s_at	COL6A1
218858_at	DEPTOR		212938_at	COL6A1
218875_s_at	FBXO5		212939_at	COL6A1
218913_s_at	GMIP		212940_at	COL6A1
219019_at	PIDD1		212963_at	TM2D1
219285_s_at	NIN		212969_x_at	EML3
219502_at	NEIL3		213134_x_at	BTG3
219562_at	RAB26		213170_at	GPX7
219621_at	CLSPN		213182_x_at	CDKN1C
219650_at	ERCC6L		213228_at	PDE8B
219884_at	LHX6		213258_at	TFPI
219888_at	SPAG4		213290_at	COL6A2
220092_s_at	ANTXR1		213348_at	CDKN1C
220093_at	ANTXR1		213371_at	LDB3
220124_at	GAN		213427_at	RPP40
220429_at	NDST3		213428_s_at	COL6A1
220464_at	MCF2L		213443_at	TRADD
220476_s_at	FAM212B /// LOC101928718		213455_at	FAM114A1
220492_s_at	OTOF		213479_at	NPTX2
220613_s_at	SYTL2		213492_at	COL2A1
220650_s_at	SLC9A5		213555_at	RWDD2A
220825_s_at	KIRREL		213626_at	CBR4
220997_s_at	DIAPH3		213648_at	EXOSC7
221026_s_at	SCRT1		213717_at	LDB3
221399_at	EDA2R		213748_at	TRIM66
221605_s_at	PIPOX		213779_at	EMID1
221640_s_at	PIDD1		213787_s_at	EBP
221881_s_at	CLIC4		213789_at	EBP
222076_at	HBEGF		213882_at	TM2D1
31874_at	GAS2L1		213883_s_at	TM2D1
32094_at	CHST3		213905_x_at	BGN
32137_at	JAG2		213999_at	YIPF4
34449_at	CASP2		214000_s_at	RGS10
34471_at	MYH8		214040_s_at	GSN
35147_at	MCF2L		214081_at	PLXDC1
35666_at	SEMA3F		214091_s_at	GPX3
35776_at	ITSN1		214106_s_at	GMDS
37996_s_at	DMPK		214116_at	BTD
38037_at	HBEGF		214117_s_at	BTD
40837_at	TLE2		214154_s_at	PKP2
44702_at	SYDE1		214200_s_at	COL6A1
50965_at	RAB26		214218_s_at	XIST
89476_r_at	NPEPL1		214247_s_at	DKK3
			214378_at	TFPI
			214613_at	GPR3
			214619_at	CRHR1 /// MGC57346-CRHR1
			214655_at	GPR6
			214703_s_at	MAN2B2
			214729_at	TWISTNB
			214733_s_at	YIPF1
			214775_at	N4BP3
			214833_at	TMEM63A
			215032_at	RREB1
			215054_at	EPOR /// RGL3
			215104_at	NRIP2
			215425_at	BTG3
			215583_at	TMEM63A
			215620_at	RREB1
			215736_at	KCNV1
			215771_x_at	RET
			215860_at	SYT12
			215865_at	SYT12
			215880_at	NAGLU
			215895_x_at	PLIN2
			216039_at	GABRA2
			216231_s_at	B2M
			216248_s_at	NR4A2
			216253_s_at	PARVB
			216255_s_at	GRM8
			216256_at	GRM8
			216390_at	LCAT
			216434_at	TTC38
			216483_s_at	MYDGF
			216648_s_at	RREB1
			216649_at	RREB1
			216768_x_at	TTC38
			216887_s_at	LDB3
			216888_at	LDB3
			216894_x_at	CDKN1C
			216904_at	COL6A1
			216992_s_at	GRM8
			217161_x_at	ACAN
			217287_s_at	TRPC6
			217294_s_at	ENO1
			217404_s_at	COL2A1
			217411_s_at	RREB1
			217462_at	MYRF
			217463_s_at	MYRF
			217548_at	ARPIN
			217611_at	ERICH1
			217670_at	RPLP2
			217677_at	PLEKHA2
			217700_at	CNPY4
			217794_at	PRR13
			217871_s_at	MIF
			217875_s_at	PMEPA1
			217989_at	HSD17B11
			218124_at	RETSAT
			218144_s_at	INF2
			218189_s_at	NANS
			218214_at	ATG101
			218232_at	C1QA
			218272_at	TTC38
			218322_s_at	ACSL5
			218481_at	EXOSC5
			218500_at	THEM6
			218504_at	FAHD2A
			218625_at	NRN1
			218731_s_at	VWA1
			218746_at	TAPBPL
			218747_s_at	TAPBPL
			218753_at	XKR8
			218773_s_at	MSRB2
			218800_at	SRD5A3
			218831_s_at	FCGRT
			218836_at	RPP21 /// TRIM39 /// TRIM39-RPP21
			218996_at	TFPT
			219032_x_at	OPN3
			219074_at	TMEM184C
			219102_at	RCN3
			219135_s_at	LMF1
			219136_s_at	LMF1
			219140_s_at	RBP4
			219142_at	RASL11B
			219263_at	RNF128
			219275_at	PDCD5
			219304_s_at	PDGFD
			219416_at	SCARA3
			219429_at	FA2H
			219451_at	MSRB2
			219534_x_at	CDKN1C
			219561_at	COPZ2
			219569_s_at	SLC35G2
			219655_at	SUGCT
			219700_at	PLXDC1
			219771_at	TBC1D8B
			219821_s_at	GFOD1
			219896_at	CALY
			219914_at	ECEL1
			220016_at	AHNAK
			220063_at	GSTCD
			220077_at	CCDC134
			220094_s_at	MCUR1
			220230_s_at	CYB5R2
			220294_at	KCNV1
			220345_at	LRRTM4
			220433_at	PRRG3
			220623_s_at	TSGA10
			220631_at	OSGEPL1
			220663_at	IL1RAPL1
			220732_at	PREX2
			220753_s_at	CRYL1
			220775_s_at	UEVLD
			220794_at	GREM2
			220945_x_at	MANSC1
			221041_s_at	SLC17A5
			221049_s_at	POLL
			221073_s_at	NOD1
			221126_at	DKK3
			221127_s_at	DKK3
			221142_s_at	PECR
			221151_at	PRDM9
			221226_s_at	ASIC4
			221295_at	CIDEA
			221363_x_at	GPR25
			221401_at	CACNG5
			221448_s_at	TEX15
			221622_s_at	TMEM126B
			221728_x_at	XIST
			221739_at	MYDGF
			221797_at	OXLD1
			221926_s_at	IL17RC
			221967_at	NXPH4
			221991_at	NXPH3
			222049_s_at	RBP4
			222055_at	FAHD2A /// FAHD2B /// FAHD2CP
			222056_s_at	FAHD2A
			222095_s_at	FAM163A
			222108_at	AMIGO2
			37022_at	PRELP
			37965_at	PARVB
			37966_at	PARVB
			40093_at	BCAM
			46142_at	LMF1
			50374_at	OXLD1
			61734_at	RCN3
			64440_at	IL17RC
