# Supplementary material for: Transcriptome signature analysis repurposes trifluoperazine for the treatment of fragile X syndrome in mouse model
Source: Commun Biol. 2020 Mar 16;3:127. doi: 10.1038/s42003-020-0833-4 (PMC7075969; doi:10.1038/s42003-020-0833-4)
Supplement: Supplementary file 11 — Supplementary Data 9 [file 42003_2020_833_MOESM11_ESM.xlsx]

## Sheet: Fig. 2
Fig. 2
a. social interaction, paradigm 1						b. social interaction, paradigm 2						c. marble bury										d. Light/Dark
sniffing time (seconds)						sniffing time (seconds)						fully burried (percentage)					surface (percentage)					entries (times)
	WT+veh	FMR+veh	WT+TFP	FMR+TFP		WT+veh	FMR+veh	WT+TFP	FMR+TFP			WT+veh	FMR+veh	WT+TFP	FMR+TFP		WT+veh	FMR+veh	WT+TFP	FMR+TFP		WT+veh	FMR+veh	WT+TFP	FMR+TFP
	80	35	62	65		81	22	95	40			40	26.6667	40	46.6667		33.3333	20	40	26.6667		5	18	5	9
	82	37	43	49		71	27	48	32			0	40	0	0		86.6667	26.6667	100	100		7	16	10	8
	59	19	55	58		78	24	70	40			33.3333	46.6667	53.3333	26.6667		26.6667	20	46.6667	53.3333		9	13	8	11
	49	26	41	62		51	20	68	45			46.6667	53.3333	6.66667	0		13.3333	40	86.6667	100		6	16	6	4
	54	40	59	44		80	27	63	39			0	53.3333	53.3333	66.6667		100	33.3333	46.6667	20		10	16	8	12
	84	38	48	76		73	19	112	52			6.66667	60	66.6667	20		80	13.3333	26.6667	60		6	9	10	8
	58	50	88	45		50	17	109	47			53.3333	40	20	0		6.66667	6.66667	66.6667	86.6667		9	17	10	11
	79	26	57	35		38	21	110	43			20	60	26.6667	46.6667		66.6667	13.3333	60	40		10	11	10	10
	44	25		55		117	21	61	43			33.3333	60	26.6667	46.6667		46.6667	13.3333	60	46.6667		11	10	9	10
	59	33		70		94	23	52	48			73.3333	60	20	53.3333		26.6667	20	66.6667	33.3333		5	8	7	14
				63			42	68	82			33.3333	40	40	33.3333		60	33.3333	46.6667	46.6667		5	8	8	9
							40		77			13.3333	60	33.3333	60		46.6667	13.3333	46.6667	26.6667		7	13	8	8
									66				86.6667	26.6667	6.66667			6.66667	60	80		8	12	15	9
									86				60		6.66667			26.6667		73.3333		6	9	6	13
									91				40		26.6667			20		60		4	15	12	9
													60					33.3333				11	8	15	7
													40					20				8	11	6	9
																						10		10
																						7		9
																						8
e. passive avoidance											f. passive avoidance											g. passive avoidance
Training					Testing
											Training					Testing						Training			testing
WT+veh	FMR+veh	WT+TFP	FMR+TFP		WT+veh	FMR+veh	WT+TFP	FMR+TFP
19	6	63	83		600	85	600	600			WT+veh	FMR+veh	WT+TFP	FMR+TFP		WT+veh	FMR+veh	WT+TFP	FMR+TFP			WT	FMR		WT	FMR
18	6	46	9		380	8	600	600			17	13	12	18		600	300	600	40			34	31		600	600
12	30	105	15		399	124	600	93			10	43	15	6		600	600	600	600			28	17		600	600
10	27	72	20		600	56	600	594			29	31	21	15		600	121	600	600			31	16		600	173
9	11	128	38		600	50	600	600			12	15	12	15		600	7	600	600			15	25		600	600
14	26	22	166		600	36	493	600			20	20	41	7		600	600	600	59			45	24		600	600
96	17	28	17		600	82	600	198			18	25	279	7		600	25	600	167			30	36		600	600
134	30	15	5		600	600	332	600			42	17	25	26		600	17	600	600			18	51		600	163
26	20	49	19		529	99	600	600			54	21	7	12		600	600	600	29				31			115
19	26		18		600	262		600			73	25	67	10		600	600	600	57
42	13		32		600	57		163				12		23			21		200
93	45				600	354						14		13			48		510
11	76				600	536
17	28				600	98
	20					85
	41					600
	51					478

## Sheet: Fig. 3
Fig. 3
a. Light/Dark					b. Light/Dark					c. social interaction
entries (times)					time in light chamber (seconds)					sniffing time (seconds)
WT+8xveh	FMR+8xveh	WT+8xTFP	FMR+8xTFP		WT+8xveh	FMR+8xveh	WT+8xTFP	FMR+8xTFP		WT+8xveh	FMR+8xveh	WT+8xTFP	FMR+8xTFP	FMR+7xveh+1xTFP
7	13	4	8		120	129	47	113		92	24	90	58	53
7	11	8	8		99	121	154	78		82	28	85	42	47
4	12	5	7		21	104	107	104		86	35	87	54	45
7	14	6	6		86	80	109	87		92	41	52	60	38
6	15	5	7		90	91	60	145		91	24	41	45	35
9	11	6	8		133	77	120	92		46	35	74	55	39
10	12	4	6		131	100	34	119		66	43	61	31	43
		10					132			72	36	77	39	51
										62	25	53	28	50
										56	26	58	33
										63	36	91	39
											34	81	67
											22	54	33
											25		45
													46

## Sheet: Fig. 4
Fig. 4
b. quatification
WT	FMR	WT+TFP0.5	FMR+TFP0.5	WT+TFP1	FMR+TFP1	WT+TFP2	FMR+TFP2	WT+TFP10	FMR+TFP10	WT+TFP20	FMR+TFP20
1	1.98499	1.20014	1.0941	1.09937	1.40349	1.63324	1.16815	0.960075	1.79503	1.08929	1.81083
0.934086	2.39724	1.07196	1.16274	1.16626	1.15738	1.52003	1.6024	1.4175	1.4095	1.21325	2.18721
1.28116	2.21979	0.987533	1.45121	1.72067	1.85459	0.997097	2.48876	1.39947	1.61167	1.45233	1.48923
1.27336	2.30778	1.23578	0.88598	1.00087	1.48733	1.00712	0.831214	1.34598	1.2197	1.26168	0.901976
0.91298	1.87176	1.06121	1.24419	1.99719	1.01143	1.21122	1.47981	1.27501	1.10711	1.59138	1.74431
0.954511	2.30841	0.998487	1.40183	1.25126	1.91535	0.653865	2.07034	0.894005	1.78125	0.930889	0.668889

## Sheet: Fig. 5
Fig. 5
a.
Ac-H3 relative level			Ac-H4 relative level
veh	vorinostat		veh	vorinostat
0.92905	2.09154		0.893405	3.82579
1.07095	1.88452		0.930779	3.53982
1	1.41747		1.17582	3.52351
	1.85973			3.92633
	2.0088			3.73474
	1.53142			3.47532
b			Ac-H4 relative level
Ac-H3 relative level
			veh	trichostatin
veh	trichostatin		0.893405	3.79499
0.92905	1.56102		0.930779	3.69227
1.07095	1.60484		1.17582	3.72713
1	1.76558
c
Ac-H3 relative level			Ac-H4 relative level
veh	trifluoperazine		veh	trifluoperazine
0.92905	1.20362		0.893405	1.11462
1.07095	0.794522		0.930779	1.17313
1	1.02832		1.17582	1.10641
d. PI3K assay
veh	trifluoperazine
25.404	20.1791
22.6413	16.7843
19.2709	0
10.5901	22.6413
35.8841	12.4423
25.9957	4.51754
32.7267	24.8257
7.15982	0
	0
e
	vehicle	TFP	LY
	1.01197	0.147407	0.138691
	1.02446	0.142397	0.129911
	0.963561	0.192444	0.129631
f
	vehicle	TFP	LY
	1.1547	0.084691	0.011965
	0.822647	0.104351	0.021769
	1.02266	0.358073	0.192387

## Sheet: Fig. 6
Fig. 6
b Quantification of total Akt					c Quantification of pAkt
WT+veh	FMR+veh	WT+TFP	FMR+TFP		WT+Veh	FMR+Veh	WT+TFP	FMR+TFP
1.05614	0.678522	1.04165	1.09741		1.05614	0.678522	1.04165	1.09741
0.953381	0.818427	1.04733	0.979697		0.953381	0.818427	1.04733	0.979697
1.09747	0.831225	1.03387	1.056		1.09747	0.831225	1.03387	1.056
1.00816	1.18768	1.02817	0.962033		1.00816	1.18768	1.02817	0.962033
1.01867	1.07294	0.993742	1.00634		1.01867	1.07294	0.993742	1.00634
0.866188	1.05781	0.957827	0.990304		0.866188	1.05781	0.957827	0.990304
e Quantification of total S6K1					f Quantification of pS6K1
WT+veh	FMR+veh	WT+TFP	FMR+TFP		WT+Veh	FMR+Veh	WT+TFP	FMR+TFP
1.12518	0.960141	1.07502	0.851036		1.12518	0.960141	1.07502	0.851036
0.906259	1.0985	0.998964	1.01694		0.906259	1.0985	0.998964	1.01694
1.06588	1.22608	1.09746	1.12914		1.06588	1.22608	1.09746	1.12914
0.906037	0.801261	0.891704	0.880315		0.906037	0.801261	0.891704	0.880315
0.984823	0.919868	0.931223	0.982845		0.984823	0.919868	0.931223	0.982845
1.01182	0.875573	0.841306	0.976106		1.01182	0.875573	0.841306	0.976106

## Sheet: Fig. 7
Fig. 7
a
control	0.25	0.5	1	2	10
1.07735	0.965325	0.979824	0.90302	0.850509	0.500673
0.979224	0.851018	0.865919	0.861652	0.702091	0.378603
0.943423	0.979359	0.927006	0.94066	0.710192	0.607013
b
control	0.25uM	0.5uM	1uM	2uM	10uM
0.939025	0.615731	0.611695	0.558597	0.372186	0.333093
1.02546	0.697754	0.597503	0.688455	0.602299	0.397294
1.03551	0.677786	0.604755	0.579688	0.528931	0.352477

## Sheet: Fig 8
Fig. 8
a. social interactin
sniffing time (seconds)
WT+veh	FMR+veh	WT+SCH	FMR+SCH	WT+Rac	FMR+Rac
80	35	75	6	82	46
82	37	114	58	108	45
59	19	44	49	102	51
49	26	65	52	108	19
54	40	111	39	50	30
84	38	100	40	85	35
58	50	85	36	99	27
79	26	82	31	87	27
44	25	61	25	111	35
59	33	70	28	54	31
			25		37
			29		30
b marble bury fully burried (percentage)								c marble bury surface (percentage)
WT+veh	FMR+veh	WT+SCH	FMR+SCH	WT+Rac	FMR+Rac			WT+veh	FMR+veh	WT+SCH	FMR+SCH	WT+Rac	FMR+Rac
53.3333	46.6667	6.66667	66.6667	26.6667	66.6667			13.3333	13.3333	80	0	46.6667	13.3333
20	46.6667	20	40	6.66667	33.3333			46.6667	13.3333	46.6667	26.6667	80	26.6667
33.3333	6.66667	60	66.6667	40	80			40	46.6667	26.6667	6.66667	46.6667	0
46.6667	60	0	86.6667	20	80			13.3333	6.66667	73.3333	0	40	0
0	73.3333	33.3333	13.3333	60	66.6667			66.6667	6.66667	46.6667	46.6667	0	6.66667
53.3333	46.6667	6.66667	46.6667	73.3333	60			13.3333	13.3333	53.3333	13.3333	13.3333	13.3333
20	26.6667	13.3333	33.3333	13.3333	80			46.6667	20	46.6667	13.3333	13.3333	0
33.3333	100	6.66667	13.3333	13.3333	33.3333			40	0	40	33.3333	26.6667	6.66667
33.3333	93.3333	13.3333	0	0	26.6667			26.6667	0	46.6667	40	46.6667	20
46.6667	33.3333	0	6.66667	53.3333	46.6667			40	13.3333	100	53.3333	13.3333	6.66667
66.6667	53.3333	26.6667	13.3333	6.66667	20			13.3333	13.3333	40	33.3333	26.6667	26.6667
66.6667	60	0	40	26.6667	26.6667			13.3333	6.66667	100	20	13.3333	26.6667
40	73.3333	0	33.3333	46.6667	33.3333			20	0	100	13.3333	20	20
53.3333	40		26.6667		46.6667			20	6.66667		20		0
6.66667	33.3333		73.3333					46.6667	6.66667		6.66667
0	60		46.6667					93.3333	6.66667		20
	66.6667								6.66667
