# Supplementary material for: Transcriptome signature analysis repurposes trifluoperazine for the treatment of fragile X syndrome in mouse model
Source: Commun Biol. 2020 Mar 16;3:127. doi: 10.1038/s42003-020-0833-4 (PMC7075969; doi:10.1038/s42003-020-0833-4)
Supplement: Supplementary file 12 — Supplementary Data 10 [file 42003_2020_833_MOESM12_ESM.xlsx]

## Sheet: Sup Fig 1
Supplementary Figure 1
partially burried (percentage)
WT+veh	FMR+veh	WT+TFP	FMR+TFP
26.6667	53.3333	20	26.6667
13.3333	33.3333	0	0
40	33.3333	0	20
40	6.66667	6.66667	0
0	13.3333	0	13.3333
13.3333	26.6667	6.66667	20
40	53.3333	13.3333	13.3333
6.66667	26.6667	13.3333	13.3333
13.3333	26.6667	13.3333	6.66667
0	20	13.3333	13.3333
6.66667	26.6667	13.3333	20
40	20	20	13.3333
	6.66667	13.3333	13.3333
	13.3333		20
	33.3333		13.3333
	6.66667
	33.3333

## Sheet: Sup Fig 2
Supplementary Figure 2
Light/Dark Test
time in light chamber (seconds)
WT+veh	FMR+veh	WT+TFP	FMR+TFP
108	106	58	79
103	146	183	70
143	101	143	118
53	102	95	76
153	150	87	169
149	119	138	69
155	129	163	104
108	200	124	95
142	142	170	135
69	105	72	152
102	130	181	101
119	159	147	167
108	125	137	144
78	131	103	196
88	145	182	144
118	91	137	136
93	143	64	171
118		134
179		98
170

## Sheet: Sup Fig. 3
Supplementary Figure 3
Self-grooming
a. self-grooming episode				b. self-grooming time
	WT	FMR			WT	FMR
	5	5			20	18
	4	7			3	21
	3	6			5	22
	9	4			25	15
	3	4			5	11
	6				31
	5				3
	5				38

## Sheet: Sup Fig 4
Supplementary Figure 4
digging
a. latency to first digging (seconds)					b. number of digging (times)					c. time spend in digging (seconds)
WT+veh	FMR+veh	WT+TFP	FMR+TFP		WT+veh	FMR+veh	WT+TFP	FMR+TFP		WT+veh	FMR+veh	WT+TFP	FMR+TFP
9	32	81	33		14	17	14	21		44	42	44	48
96	32	50	34		10	21	11	14		38	75	24	106
51	24	79	16		1	22	13	23		0	79	13	45
36	25	33	24		11	17	21	13		15	81	61	28
34	20	94	21		4	20	10	27		5	104	25	120
	34	33	50			26	28	15			113	66	22
	28	45	74			20	7	20			75	2	37
	47	30	21			14	24	22			44	37	52
		183					2					0
		24					22					79
		26					25					34
		65					3					1

## Sheet: Sup Fig. 5
Supplementary Figure 5
Open field
a. total distance (cm)								c. center distance (cm)
WT+veh								WT+veh
	10min	20min	30min	40min	50min	60min			10min	20min	30min	40min	50min	60min
1	904.2	662.4	639.9	528.9	557.4	420.7		1	413.9	297.5	320.3	305	327.5	164
2	568	429.1	455.2	391.8	311.8	387.8		2	208.1	151.8	132	127.4	64.3	101.2
3	612.2	434.3	281.5	450.9	353.3	365.1		3	458.2	368.9	288.3	427.8	423.1	455.7
4	657.8	549.9	518.8	259.7	299.8	135.8		4	280.1	324.2	227.7	25.4	82	0
5	686.1	500.6	456	500.1	413.2	273.3		5	344.3	262.8	222	268.5	222.9	58.4
6	556.1	404.2	381.9	171.1	0	5		6	261.5	233.1	183.7	68.3	0	0
7	753.6	462.6	472.5	358.5	170.6	320.2		7	98.3	210.4	92.9	20	10.7	47.6
8	486	379.1	332.9	176.7	208.3	82.4		8	83	139.7	151.5	41.5	45	3.1
FMR+veh								FMR+veh
	10min	20min	30min	40min	50min	60min			10min	20min	30min	40min	50min	60min
1	911.3	569.9	515.6	693.3	435.8	729.3		1	319	215.8	189.9	345.1	216.5	282.5
2	877	771.4	854.3	748.3	575.2	827.1		2	296.8	382	366.8	244.8	232.7	323.3
3	730.6	644	426.2	564.5	530.5	304.2		3	331.3	306	250.2	224.3	354.4	211.4
4	1088.7	690.6	890	772.7	674.8	722.9		4	462.4	404.5	455	337.3	348.1	398
5	914.2	864.3	951.4	815.6	776	899.4		5	335.4	460.6	609.2	499.8	405.7	381.5
6	1042.9	843.5	802.3	717.1	699	697.7		6	442.3	597.9	471.6	361.3	370.9	420.6
7	882.3	573.7	564.1	646.6	562.1	634.5		7	452.9	362.7	409.4	449.6	408.1	418.5
8	844.5	692.8	484.1	625.5	524.9	613.2		8	259.8	330.9	253.8	318.4	229.4	228.3
WT+TFP								WT+TFP
	10min	20min	30min	40min	50min	60min			10min	20min	30min	40min	50min	60min
1	637.6	615.6	596.1	505.7	526.3	537.9		1	426.2	358.4	315	307.6	241.7	203.9
2	915.4	726.3	713.2	677.1	706	577.9		2	412	260.1	288	263.9	274.5	205.8
3	715.8	543.2	451.3	468	300	446.6		3	330.9	364	150.5	179.7	56.9	144.6
4	531	392.8	398.2	255.2	120.8	78.9		4	119.1	115	93.4	31.1	12.6	5.5
5	796.6	577.1	550.1	625.4	464.3	355.1		5	286.1	229.6	145.8	244	130.2	111.6
6	438.7	305.2	132.9	30	30.7	0		6	231	151.1	9.9	0	0	0
7	598.8	411.1	243	169.6	215	194.2		7	291.8	224.1	158.1	26.8	71.4	26.2
8	758	481	443.6	183.6	122.2	75		8	216.7	301.2	174.1	43.4	16.9	0
FMR+TFP								FMR+TFP
	10min	20min	30min	40min	50min	60min			10min	20min	30min	40min	50min	60min
1	1008.9	767.6	774.9	760.2	707.2	603.5		1	404.4	474.8	361.9	432.8	332	406.9
2	738.9	747.3	711.8	549.4	543.7	327.8		2	394.9	215.9	239.2	305.4	325.8	348.6
3	612.7	595.4	735.9	782.5	784.1	798.7		3	317.8	276	301.8	303.6	417.3	445.7
4	1069.8	437.6	611.7	485.1	306.1	454.2		4	322.1	149.1	241.4	124.8	86.9	202.6
5	940	488.8	486	633.8	567	493.5		5	482.1	220.3	273	284.3	224.4	230.9
6	919.6	594.1	570	560	778.7	573.8		6	356	366.7	497.8	427.7	527.4	368.5
7	517.3	154.1	422.3	196.7	471.1	342.1		7	175.6	102.7	110.2	37.3	252.7	75.4
8	545.5	533.9	604.4	660.5	575.6	672.8		8	241.8	351.6	195	278	271.4	353.3
b. accumalative total travel distance (cm)						d. accumalative center tranel distance (cm)
WT+veh	FMR+veh	WT+TFP	FMR+TFP			WT+veh	FMR+veh	WT+TFP	FMR+TFP
3713.5	3855.2	3419.2	4622.3			1828.2	1568.8	1852.8	2412.8
2543.7	4653.3	4315.9	3618.9			784.8	1846.4	1704.3	1829.8
2497.3	3200	2924.9	4309.3			2422	1677.6	1226.6	2062.2
2421.8	4839.7	1776.9	3364.5			939.4	2405.3	376.7	1126.9
2829.3	5220.9	3368.6	3609.1			1378.9	2692.2	1147.3	1715
1518.3	4802.5	937.5	3996.2			746.6	2664.6	392	2544.1
2538	3863.3	1831.7	2103.6			479.9	2501.2	798.4	753.9
1665.4	3785	2063.4	3592.7			463.8	1620.6	752.3	1691.1

## Sheet: Sup Fig 6
Supplementary Figure 6
Light/Dark
Sup Fig 7a,						Sup Fig 7b
# of transition between light and dark chambers						Time in light chamber
WT-Vehicle	Fmr1 KO-Vehicel	WT-TFP	Fmr1 KO-TFP			WT-Vehicle	Fmr1 KO-Vehicel	WT-TFP	Fmr1 KO-TFP
8	17	6	13			150	83	54	117
5	10	7	11			63	128	140	93
9	12	8	10			111	102	80	109
9	12	7	12			140	127	95	105
6	9	12	12			84	112	89	120
11	12	9	13			134	99	111	132
	12		20				125		72

## Sheet: Sup Fig 7
Supplementary Figure 7
audiogenic seizure
wild running						wild running (percentage)
	WT+veh	FMR+veh	WT+TFP	FMR+TFP			WT+veh	FMR+veh	WT+TFP	FMR+TFP
yes	0	15	0	10		yes	0	55.6	0	34.5
no	30	12	30	19		no	100	44.4	100	65.5
total	30	27	30	29		total	100	100	100	100
tonic seizure						tonic seizure (percentage)
	WT+veh	FMR+veh	WT+TFP	FMR+TFP			WT+veh	FMR+veh	WT+TFP	FMR+TFP
yes	0	8	0	5		yes	0	29.6	0	17.2
no	30	19	30	24		no	100	70.4	100	82.8
total	30	27	30	29		total	100	100	100	100

## Sheet: Sup Fig 8
Supplementary Figure 8
social interaction
sniffing time (seconds)
WT	FMR	WT+veh8x	FMR+veh8x
105	33	92	24
48	12	82	28
74	67	86	35
75	24	92	41
77	60	91	24
31	56	46	35
42	40	66	43
89	44	72	36
122	59	62	25
84	59	56	26
81	31	63	36
	54		34
	45		22
	73		25

## Sheet: Sup Fig 9
Supplementary Figure 9b
% Neuronal Survival
WT-Veh	Fmr1 KO Veh	WT-10 uM TFP	Fmr1 KO-10 uM TFP	WT-20 uM TFP	Fmr1 KO-20 UM TFP	WT-50 uM NMDA	Fmr1 KO-50 uM NMDA
94.7196	96.0815	103.199	96.2738	88.8682	84.1603	41.1015	57.3184
102.754	107.145	102.754	98.3626	96.5263	97.5642	26.6399	42.982
100.47	102.754	92.5229	102.341	84.3108	98.187	41.9403	41.5633
77.9512	91.7934	118.323	94.0878	92.6231	86.3728	61.553	51.3769
99.0652	85.6282	105.951	99.8512	109.604	99.279	48.1369	44.2845
104.385	92.5229	109.604	103.315	105.389	98.5768	59.0176	43.2648
104.287		116.247		101.716		44.1203
102.754		93.1102		103.68		14.4216
113.652		97.8608		106.424		60.5371

## Sheet: Sup Fig 10
Supplementary Figure 10
a						b
pAkt/Akt						pAkt/Akt
control	1uM	2uM	10uM			control	1uM	2uM	10uM
0.977577	0.889544	0.898309	0.956335			0.989414	0.954212	0.937891	0.924492
1.07665	0.968024	0.933254	0.974811			0.951042	0.958909	0.964558	0.95796
0.993908	0.966705	0.940105	0.943852			1.05954	0.991876	1.03491	0.926362
Akt/actin						Akt/actin
control	1uM	2uM	10uM			control	1uM	2uM	10uM
1.02814	1.01136	0.987801	0.984249			1.04079	0.995106	0.891854	0.910627
0.949833	0.963228	0.950787	0.995373			1.01377	0.998274	0.945159	0.910876
1.02203	0.936648	0.891485	0.917582			0.945445	0.898811	0.822819	0.807118
c.						d
pS6K/S6K						pS6K/S6K
control	1uM	2uM	10uM			control	1uM	2uM	10uM
1.04695	1.26603	1.15165	0.559485			1.04564	0.851051	0.795119	0.785503
0.932375	1.37794	1.30962	0.648578			0.995388	0.744035	0.818674	0.75846
1.02068	1.38469	1.32757	0.813061			0.958974	0.715704	0.727137	0.687246
S6K/actin						S6K/actin
control	1uM	2uM	10uM			control	1uM	2uM	10uM
1.03891	1.02478	1.00434	0.900612			1.07979	1.00588	1.0231	0.99546
1.09612	1.18872	0.972129	0.836321			0.942337	0.922561	0.875434	0.930613
0.864971	1.00753	0.923577	0.948016			0.977869	0.940997	0.942088	0.973401

[truncated: 1 more sheets: Sup Fig 11]
